# Supplementary material for: A first update on mapping the human genetic architecture of COVID-19
Source: Nature. 2022 Aug 3;608(7921):E1–E10. doi: 10.1038/s41586-022-04826-7 (PMC9352569; doi:10.1038/s41586-022-04826-7)
Supplement: Supplementary file 3 — Supplementary Tables 1–11 [file 41586_2022_4826_MOESM3_ESM.xlsx]

## Sheet: S1_study_descriptive
Supplementary Table 1. Information regarding studies contributing to the consortium. All independent studies that contributed data to at least one of the three main all-ancestries meta-analyses are listed, with more detailed information where available. The COVID-19 HGI analysis plan can be found on the consortium's website https://www.covid19hg.org.
Study Name	Country	Site Abbreviation	Ancestry	CASES - Critical illness due to COVID-19	CONTROLS - Critical illness due to COVID-19	CASES - Hospitalized due to COVID-19	CONTROLS Hospitalized due to COVID-19	CASES - reported infection	CONTROLS - reported infection	Cohort Average Age	IRB	Informed consent	Genotype Platform	QC	Imputation Panel	Ancestry Definition	Study submission status
Women's Genome Health Study (WGHS), i.e. the genomics subset of Women's Health Study (WHS)	United States	WGHS	EUR	-	-	-	-	225	11887	Cases 79.1years Controls 79.1 years	Brigham and Women's Hospital	Yes.	WGHS samples were genotyped in random order in two batches. A small initial batch used the combination of the Illumina HumanHap300 Duo array and an iSelect array with custom variant content. Most of the cohort was genotyped on the Illumina HumanHap300 Duo “+” array that included both the standard HumanHap300 content and same custom content as the first batch. Genotype calls were made with Beadstu…	Imputation with minimac (minimac4-1.0.1-7228771) was performed with the TOPMed imputation panel (freeze 5) as implemented on the University of Michigan imputation server (v. 1.2.1).	Imputation with minimac (minimac4-1.0.1-7228771) was performed with the TOPMed imputation panel (freeze 5) as implemented on the University of Michigan imputation server (v. 1.2.1).		R6
AncestryDNA COVID-19 Research Study	United States	Ancestry	EUR	667	113882	1484	113882	25353	113882	Cases 54.7 years Controls 52.1 years	Advarra (formerly Quorum)	Yes	Genotype data were generated using an Illumina genotyping array with approximately 730,000 SNPs and processed either with Illumina or with Quest/Athena Diagnostics.	To ensure quality of the dataset, each sample passes a number of QC checks, which includes identifying duplicate samples, removing individuals with a per-sample call rate <98%, and identifying discrepancies between reported sex and genetically inferred sex. Array markers with per-variant call rate <98% and array markers that had overall allele frequency differences of >0.10 between any two array …	For each GWAS, a fixed-effects logistic regression model was implemented with PLINK2.0 with either the B1 or C1 phenotype as the outcome and imputed genotype dosage value as the primary predictor. The following were included as fixed-effect covariates: ancestry-based PCs 1-12, array platform, orthogonal age, and orthogonal age2. We conducted sex-stratified GWAS, resulting in four separate studies…	Individuals were imputed to the Haplotype Reference Consortium reference panel version 1.1, and imputed variants with MINIMAC4 R2 >0.3 and MAF>0.01 were used in GWAS.Description of defining PCs: lines 300-304 in the main text (https://www.medrxiv.org/content/10.1101/2020.10.06.20205864v1.full.pdf) PC plots: Figure 10 in the supplement (https://www.medrxiv.org/content/10.1101/2020.10.06.20205864v1…	R5+R6
AncestryDNA COVID-19 Research Study	United States	Ancestry	AFR	-	-	135	5688	1629	5688	Cases 54.7 years Controls 52.1 years	Advarra (formerly Quorum)	Yes	Genotype data were generated using an Illumina genotyping array with approximately 730,000 SNPs and processed either with Illumina or with Quest/Athena Diagnostics.	To ensure quality of the dataset, each sample passes a number of QC checks, which includes identifying duplicate samples, removing individuals with a per-sample call rate <98%, and identifying discrepancies between reported sex and genetically inferred sex. Array markers with per-variant call rate <98% and array markers that had overall allele frequency differences of >0.10 between any two array …	For each GWAS, a fixed-effects logistic regression model was implemented with PLINK2.0 with either the B1 or C1 phenotype as the outcome and imputed genotype dosage value as the primary predictor. The following were included as fixed-effect covariates: ancestry-based PCs 1-12, array platform, orthogonal age, and orthogonal age2. We conducted sex-stratified GWAS, resulting in four separate studies…	Individuals were imputed to the Haplotype Reference Consortium reference panel version 1.1, and imputed variants with MINIMAC4 R2 >0.3 and MAF>0.01 were used in GWAS.Description of defining PCs: lines 300-304 in the main text (https://www.medrxiv.org/content/10.1101/2020.10.06.20205864v1.full.pdf) PC plots: Figure 10 in the supplement (https://www.medrxiv.org/content/10.1101/2020.10.06.20205864v1…	R5+R6
AncestryDNA COVID-19 Research Study	United States	Ancestry	AMR	-	-	199	12323	3752	12323	Cases 54.7 years Controls 52.1 years	Advarra (formerly Quorum)	Yes	Genotype data were generated using an Illumina genotyping array with approximately 730,000 SNPs and processed either with Illumina or with Quest/Athena Diagnostics.	To ensure quality of the dataset, each sample passes a number of QC checks, which includes identifying duplicate samples, removing individuals with a per-sample call rate <98%, and identifying discrepancies between reported sex and genetically inferred sex. Array markers with per-variant call rate <98% and array markers that had overall allele frequency differences of >0.10 between any two array …	For each GWAS, a fixed-effects logistic regression model was implemented with PLINK2.0 with either the B1 or C1 phenotype as the outcome and imputed genotype dosage value as the primary predictor. The following were included as fixed-effect covariates: ancestry-based PCs 1-12, array platform, orthogonal age, and orthogonal age2. We conducted sex-stratified GWAS, resulting in four separate studies…	Individuals were imputed to the Haplotype Reference Consortium reference panel version 1.1, and imputed variants with MINIMAC4 R2 >0.3 and MAF>0.01 were used in GWAS.Description of defining PCs: lines 300-304 in the main text (https://www.medrxiv.org/content/10.1101/2020.10.06.20205864v1.full.pdf) PC plots: Figure 10 in the supplement (https://www.medrxiv.org/content/10.1101/2020.10.06.20205864v1…	R5+R6
AncestryDNA COVID-19 Research Study	United States	Ancestry	EAS	-	-	-	-	120	570	Cases 54.7 years Controls 52.1 years	Advarra (formerly Quorum)	Yes	Genotype data were generated using an Illumina genotyping array with approximately 730,000 SNPs and processed either with Illumina or with Quest/Athena Diagnostics.	To ensure quality of the dataset, each sample passes a number of QC checks, which includes identifying duplicate samples, removing individuals with a per-sample call rate <98%, and identifying discrepancies between reported sex and genetically inferred sex. Array markers with per-variant call rate <98% and array markers that had overall allele frequency differences of >0.10 between any two array …	For each GWAS, a fixed-effects logistic regression model was implemented with PLINK2.0 with either the B1 or C1 phenotype as the outcome and imputed genotype dosage value as the primary predictor. The following were included as fixed-effect covariates: ancestry-based PCs 1-12, array platform, orthogonal age, and orthogonal age2. We conducted sex-stratified GWAS, resulting in four separate studies…	Individuals were imputed to the Haplotype Reference Consortium reference panel version 1.1, and imputed variants with MINIMAC4 R2 >0.3 and MAF>0.01 were used in GWAS.Description of defining PCs: lines 300-304 in the main text (https://www.medrxiv.org/content/10.1101/2020.10.06.20205864v1.full.pdf) PC plots: Figure 10 in the supplement (https://www.medrxiv.org/content/10.1101/2020.10.06.20205864v1…	R5+R6
BelCovid	Belgium	BelCovid	EUR	184	1477	367	1477	488	1477	Cases 67 years Controls 56 years	Hôpital Erasme & University of Liège Academic Hospital Ethics Committees; BelCovid collection includes samples from Brussels (ERASME) and from Liege (CHU of Liege and CHC Mont-Legia).	Yes	For cases, genotyping was performed in FIMM. For controls, the genotyping was performed at the University of Liège and genotyped for >700 K SNPs using Illumina’s Human OmniExpress BeadChips, an iScan system and the Genome Studio software following the guidelines of the manufacturer.	Variants were eliminated with call rate ≤0.95, deviating from Hardy–Weinberg equilibrium (p ≤ 10−4), or if monomorphic. European ancestry was confirmed for all individuals by PCA using the HapMap population as reference.	For cases, the analysis was performed in FIMM. For controls, the Sanger Imputation Services, with the UK10K + 1000 Genomes Phase 3 Haplotype panels (https://imputation.sanger.ac.uk) using the real genotypes of 629,570 quality-controlled autosomal SNPs as anchors, were used to impute genotypes at autosomal variants in the population. Indels, SNPs with MAF ≤ 0.05, deviating from Hardy-Weinberg equi…	1. Autosomal markers in 1000 Genomes phase3 panel with MAF > 0.1 intersecting with our data were used. Markers in the Major Histocompatibility Complex (chr6:25Mb-35Mb) and chromosome 8 inversions (chr8:7Mb-13Mb) were removed. PCs were calculated using 1000G as a reference panel and all samples were projected onto the 1000G PCA space. This was all computed using the Hail software. 2. A random fore…	R5+R6
Biobanque Quebec COVID19	Canada	BQC19	EUR	165	743	378	530	477	431	Cases 72.29 years Controls 67.55 years	BQC19 received ethical approval from the Jewish General Hospital (JGH) research ethics board (2020-2137) and the Centre hospitalier de l'Université de Montréal (CHUM) research ethics board (19.389).	Yes	Axiom Precision Medicine genotyping array	Marker quality control tests were performed on a subset of ancestrally homogeneous participants genotyped at 861,229 markers, who were determined via comparison to 2,504 individuals across 5 super populations from 1000 Genomes phase 33. We performed batch effect quality control, replicate discordance check, and finally variants with low allele frequency (minor allele frequency (MAF) < 0.001), low…	Imputation was performed using TOPMed reference panel on Michigan server (The NHLBI Trans-Omics for Precision Medicine (TOPMed) Whole Genome Sequencing Program. BRAVO variant browser: University of Michigan and NHLBI. (2018). Available at: https://bravo.sph.umich.edu/freeze5/hg38/. (Accessed: 28th August 2020)).	A subset of participants of European ancestry were determined via comparison to 2,504 individuals across 5 super populations from 1000 Genomes phase 31. These five different ancestries represent individuals of European (EUR), East Asian (EAS), Ad Mixed American (AMR), South Asian (SAS) and African (AFR) ancestry. We first extracted the HapMap 3 SNPs2 (N=1,457,897) and retained markers with the fo…	R5+R6
Colorado Center for Personalized Medicine - CCPM	United States	CCPM	AMR	-	-	-	-	220	3111	Cases & Controls 53 years	University of Colorado IRB	Yes	Illumina’s Infinium Multi-Ethnic Global Array (MEGA) was used for genotyping. GTC files produced from Illumina’s Autocall and/or Beeline were converted to vcf files using a modified version of Illumina’s GTCtoVCF code (https://github.com/Illumina/GTCtoVCF).	We performed sample QC by plate, checking for sex discordance, excess heterozygosity, high missingness, genetic duplicates, and control sample concordance. We then performed SNP QC checking for high missingness, high differential in allele frequency by sex, high differential in allele frequency by plate, and high discordance across 5 control samples consistent across all plates. In addition, we r…	TOPMed release 2	Here are the QC steps we used to build a combined reference dataset, which we then used to determine ethnic misclassifications. We later ran final PCA after performing all SNP and sample QC To perform tests for ethnic misclassification, we first created a reference database consisting of founders from TGP and the Human Genome Diversity Project (HGDP; https://rosenberglab.stanford.edu/hgdpsnpDownl…	R5+R6
Colorado Center for Personalized Medicine - CCPM	United States	CCPM	EUR	-	-	-	-	896	24851	Cases & Controls 53 years	University of Colorado IRB	Yes	Illumina’s Infinium Multi-Ethnic Global Array (MEGA) was used for genotyping. GTC files produced from Illumina’s Autocall and/or Beeline were converted to vcf files using a modified version of Illumina’s GTCtoVCF code (https://github.com/Illumina/GTCtoVCF).	We performed sample QC by plate, checking for sex discordance, excess heterozygosity, high missingness, genetic duplicates, and control sample concordance. We then performed SNP QC checking for high missingness, high differential in allele frequency by sex, high differential in allele frequency by plate, and high discordance across 5 control samples consistent across all plates. In addition, we r…	TOPMed release 2	Here are the QC steps we used to build a combined reference dataset, which we then used to determine ethnic misclassifications. We later ran final PCA after performing all SNP and sample QC To perform tests for ethnic misclassification, we first created a reference database consisting of founders from TGP and the Human Genome Diversity Project (HGDP; https://rosenberglab.stanford.edu/hgdpsnpDownl…	R5+R6
Estonian Biobank	Estonia	EstBB	EUR	-	-	352	196455	4070	189406	Cases 50.9 years Controls 48.9 years	Estonian Committee on Bioethics and Human Research	Yes	Illumina GSAv1.0, GSAv2.0, and GSAv2.0_EST arrays. Altogether 155,772 samples were genotyped and PLINK format files were created using Illumina GenomeStudio v2.0.4.	Individuals were excluded from the analysis if their call-rate was < 95% or sex defined based on heterozygosity of X chromosome did not match sex in phenotype data. Variants were filtered by call-rate < 95% and HWE p-value < 1e-4 (autosomal variants only). Variant positions were updated to b37 and all variants were changed to be from TOP strand using tools and reference files provided in https://…	Estonian population specific imputation reference of 2297 WGS samples was used (http://www.nature.com/doifinder/10.1038/ejhg.2017.51).	1) We have used PLINK2 to calculate PCs (--pca 20 approx) and we used 10 first PCs. We used pruned set of variants (--indep-pairwise 100 10 0.1) and only used with MAF>1%. 2) We expect that vast majority of Estonian population is monoethnic and therefore no exclusion was made based on ethnicity	R5+R6
-	Switzerland	FHoGID	EUR	-	-	470	280	-	-	Cases 65.43 years Controls 51.07 years	Local representatives of Swissethics (CER-VD, CCER, EKOS, EKNZ)	Yes	Infinium Global Screening Array-24 v3.0	We followed recommended QCs using Ricopili pipeline, more precisely: SNP QC: call rate ≥ 0.95 Sample QC: call rate in cases or controls ≥ 0.98 Sample QC: FHET within +/- 0.20 in cases or controls Sample QC: Sex violations (excluded) - genetic sex does not match pedigree sex SNP QC: call rate ≥ 0.98 SNP QC: missing difference ≤ 0.02 SNP QC: Hardy-Weinberg equilibrium (HWE) in controls p value ≥ 1e…	We used HRC r1.1 panel on the Michigan imputation server with Minimap3.	We used pcaer function of the Ricopili pipeline including all markers before imputation. We excluded samples with PC1<-0.005 and PC2>0 as described in their website (https://sites.google.com/a/broadinstitute.org/ricopili/pca). We did not use any reference dataset to identify non ancestry-matching samples.	R5+R6
Finngen	Finland	FinnGen	EUR	190	278193	273	278193	2695	278193	Cases 51.8 years Controls 58.6 years	HUS coordinating Ethics Committee	Yes	Illumina Human Core Exome	Illumina Human Core Exome	3,775 Finnish whole genomes	We calculated principal components using PLINK 2 variants included: INFO > 0.95, missingness < 0.01, MAF > 0.05, LD pruning r2 0.1 500kb window - Excluding individuals that did not match the main ancestry group: First PCA on FinnGen+1000 Genomes and a bayesian algorithm to remove outliers. As some Western Europeans were left, then another PCA using FinnGen and projecting 1000 Genomes Finns and Eu…	R5+R6
GCAT. Genomes For Life.	Spain	GCAT	EUR	-	-	-	-	447	4541	Cases 55 years Controls 56 years	The Germans Trias i Pujol University Hospital Research Ethics Committee (IRB00002131)	Yes	Infinium Expanded Multi-Ethnic Genotyping Array (MEGAEx)	QC of samples: call rate <0.98 (n=61), gender mismatch (n=19), duplicates (n=8), family relatedness up to second degree (n=88), excess or loss of heterozygosity (n=52), non-Caucasian individuals detected as outliers in the PCA plot of the European populations from the 1000 Genomes Project (n=96) and self-reported born outside of Spain (n=147), were filtered out QC of variants: multi-aligned SNPs,…	1000GenomesPhase3 HRC GoNL UK10K	We perform ancestry analysis by using information on genotyping data, and self-reported ancestry group and born country. Population structure of the GCAT cohort was assessed by Multidimensional Scaling (MDS) analysis from a subset of SNPs that were common with the 1000Genomes project phase III. Genetic markers from the GCAT MEGAEX SNP array were quality controlled by discarding duplicated probes,…	R5+R6
GEN-COVID Multicenter Study, reCOVID	Italy	GENCOVID	EUR	1077	2443	1287	2443	1697	2443	Cases 63.29 years Controls 48.15 years	University Hospital of Siena Ethical Review Board	Yes	Illumina Global Screening Array (GSA)	We followed recommended QCs using Ricopili pipeline, more precisely:Sample QC: call rate in cases or controls ≥ 0.98Sample QC: Sex violations (excluded) - genetic sex does not match reported sexSample QC: remove all duplicated samples - IBD > 0.98SNP QC: call rate ≥ 0.98SNP QC: Hardy-Weinberg equilibrium (HWE) in controls p value ≥ 1e-06SNP QC: Hardy-Weinberg equilibrium (HWE) in cases p value ≥ …	Imputation was conducted with TOPMed release 2 https://imputation.biodatacatalyst.nhlbi.nih.gov/	1. Autosomal markers in 1000 Genomes phase3 panel with MAF > 0.1 intersecting with our data were used. Markers in the Major Histocompatibility Complex (chr6:25Mb-35Mb) and chromosome 8 inversions (chr8:7Mb-13Mb) were removed. PCs were calculated using 1000G as a reference panel and all samples were projected onto the 1000G PCA space. This was all computed using the Hail software. 2. A random fore…	R5+R6
Genes & Health	United Kingdom	GNH	SAS	151	34013	339	33825	5151	29013	Cases & Controls 39.5 years	London South East REC (UK)	Yes	Illumina GSAv3EA+MD	QC of samples: increasingly stringent call rate filters (see below) were applied. Removal of samples with stated versus DNA gender mismatch, duplicates, family relatedness up to second degree (n=88), excess or loss of heterozygosity (n=52), non-British-Bangladeshi & -Pakistani individuals detected as outliers in the PCA plot merged with 1000 Genomes Project reference populations. Samples with sub…	TOPMED-r2	1.) All analysis below was done using plink1.9 unless otherwise stated Population Outliers determined from merge with 1000G data Genes & Health genotyping chip data was converted to GRCh37 co-ordinates using --update-map and --update-cm options, with data from Illumina manifest GSAMD-24v3-0-EA_20034606_A1.csv. 1000G data was downloaded from ftp://ftp.1000genomes.ebi.ac.uk/vol1/ftp/release/2013050…	R5+R6
Genes for Good	United States	GFG	EUR	-	-	-	-	136	4978	Cases 41.9 years Controls 42.3 years	University of Michigan Health Sciences and Behavioral Sciences IRB	Yes	Illumina Infinium CoreExome-24 v.1.0 or v.1.1	Genotype Variant Filtering PASS: HWE p-value > 0.0001 among unrelated European samples Call rate > 0.99 Genotypes Sample Filtering PASS: Call rate > 0.99 Contamination coefficient < 5.0 Genotype Sample Exclusions: Large chromosomal copy number variants (single chromosome with missingness >= five times larger than other chromosomes) Gonosomal constellations other than XX and XY Inferred sex did no…	TOPMed R2 panel	- Principal components were calculated with plink-1.9 with the --pca option. All directly genotyped markers were used as input. - Individuals in the Genes for Good study are predominantly of European ancestry. No specific exclusion was applied.	R5+R6
Lifelines	Netherlands	Lifelines	EUR	-	-	-	-	895	26600	Cases & Controls 53 years	IRB of University Medical Centre Groningen	Yes	Illumina Global Screening Array and HumanCytoSNP genotype platform	The first subset of samples were genotyped with two different versions of HumanCytoSNP (12v2.0 and 12v2.1). The versions were harmonized and unified by using only probes that were present in both platforms, mapping to the same genome build (37), and making sure that resulting location was concordant with either 1000 Genomes phase 3 or Genome of the Netherlands (GoNL) data. Following this, the gen…	HRC	Genotyping was done on two platforms over time, namely HumanCytoSNP and Infinium Global Screening Array® (GSA). The datasets obtained from these platforms are named CytoSNP and UGLI respectively. For each dataset, ancestries were defined using principal component analyses (PCA). Below is described how this is done for each of the two datasets. CytoSNP: After a comprehensive QC based on call rate …	R5+R6
Michigan Genomics Initiative	United States	MGI	AFR	-	-	-	-	111	2989	Cases 54.45 years Controls 57.49 years	University of Michigan IRB	Yes	Illumina Infinium CoreExome	Sample-level QC was performed on a rolling basis as batches of samples were genotyped. This approach allowed prompt response and issue remediation if needed. A sample was flagged per batch and excluded from the Data Freeze if any of the following issues were raised during sample QC: (1) patient had withdrawn from the study, (2) genotype-inferred sex did not match the self-reported gender of the p…	TopMed	The majority ancestry of MGI participants corresponding to each sample was first inferred by performing principal component analysis using PLINK (v1.9)9. Principal component calculations were based off a reference genotype panel of Human Genome Diversity Project (HGDP) samples10. MGI samples were projected onto the space created by the first two principal components of the HGDP samples. MGI sampl…	R5+R6
Michigan Genomics Initiative	United States	MGI	EUR	-	-	-	-	122	51458	Cases 54.45 years Controls 57.49 years	University of Michigan IRB	Yes	Illumina Infinium CoreExome	Sample-level QC was performed on a rolling basis as batches of samples were genotyped. This approach allowed prompt response and issue remediation if needed. A sample was flagged per batch and excluded from the Data Freeze if any of the following issues were raised during sample QC: (1) patient had withdrawn from the study, (2) genotype-inferred sex did not match the self-reported gender of the p…	TopMed	The majority ancestry of MGI participants corresponding to each sample was first inferred by performing principal component analysis using PLINK (v1.9)9. Principal component calculations were based off a reference genotype panel of Human Genome Diversity Project (HGDP) samples10. MGI samples were projected onto the space created by the first two principal components of the HGDP samples. MGI sampl…	R5+R6
MyCode Health Initiative	United States	GHS_Freeze_145	AFR	-	-	-	-	128	3050	Cases & Controls 56.8 years	Geisinger IRB	Yes	Illumina’s Omni (~60K) or Global Screening Array (~85K)	All array-based data are QC’ed with standard quality control procedures before imputation and association testing (i.e. exclude sex mismatch, sample (90%) and variant call rate (99%), remove duplicate samples, Hardy-Weinberg P<1e-15, heterogeneity F>0.4)( PMID: 21234875).	TOPMed Freeze 5 reference panel using the Michigan Imputation Server	Ancestry estimation was performed using whole exome sequences (WES) from the full MyCode sample population. We first extracted the overlapping SNPs between HapMap3 global populations and the WES. This list was filtered on minor allele frequencies (MAF) > 5%, genotyping call rate of 90%, and single nucleotide polymorphisms (SNPs) only (i.e. insertions and deletions were removed). Principal compone…	R5+R6
MyCode Health Initiative	United States	GHS_Freeze_145	AMR	-	-	-	-	88	1307	Cases & Controls 56.8 years	Geisinger IRB	Yes	Illumina’s Omni (~60K) or Global Screening Array (~85K)	All array-based data are QC’ed with standard quality control procedures before imputation and association testing (i.e. exclude sex mismatch, sample (90%) and variant call rate (99%), remove duplicate samples, Hardy-Weinberg P<1e-15, heterogeneity F>0.4)( PMID: 21234875).	TOPMed Freeze 5 reference panel using the Michigan Imputation Server	Ancestry estimation was performed using whole exome sequences (WES) from the full MyCode sample population. We first extracted the overlapping SNPs between HapMap3 global populations and the WES. This list was filtered on minor allele frequencies (MAF) > 5%, genotyping call rate of 90%, and single nucleotide polymorphisms (SNPs) only (i.e. insertions and deletions were removed). Principal compone…	R5+R6
MyCode Health Initiative	United States	GHS_Freeze_145	EUR	321	108168	773	108168	5276	108168	Cases & Controls 56.8 years	Geisinger IRB	Yes	Illumina’s Omni (~60K) or Global Screening Array (~85K)	All array-based data are QC’ed with standard quality control procedures before imputation and association testing (i.e. exclude sex mismatch, sample (90%) and variant call rate (99%), remove duplicate samples, Hardy-Weinberg P<1e-15, heterogeneity F>0.4)( PMID: 21234875).	TOPMed Freeze 5 reference panel using the Michigan Imputation Server	Ancestry estimation was performed using whole exome sequences (WES) from the full MyCode sample population. We first extracted the overlapping SNPs between HapMap3 global populations and the WES. This list was filtered on minor allele frequencies (MAF) > 5%, genotyping call rate of 90%, and single nucleotide polymorphisms (SNPs) only (i.e. insertions and deletions were removed). Principal compone…	R5+R6
Netherlands Twin Register	Netherlands	NTR	EUR	-	-	-	-	228	5265	Cases & Controls 41 years	Local Ethics & Science committee FGB, Vrije Universiteit Amsterdam	Yes	Genotyping was done on multiple platforms over time, namely Perlegen-Affymetrix, Affymetrix 6.0, Affymetrix Axiom, Illumina Human Quad Bead 660, Illumina Omni 1M and Illumina GSA.	For each genotype platform, samples were removed if DNA sex did not match the expected phenotype, if the PLINK heterozygosity F statistic was < -0.10 or > 0.10, or if the genotyping call rate was < 0.90. SNPs were removed if the minor allele frequency (MAF) < 1×10-6, if the Hardy-Weinberg Equilibrium (HWE) p-value < 1×10-6, and/or if call rate < 0.95. Subsequently, for each platform, the genotype…	Per platform the data was phased using Eagle and then imputed to 1000 Genomes and Topmed using Minimac.	Note that the NTR uses 6 different genotype platforms, for each platform the analysis was done separately in order to exclude population outliers. Markers were selected if: MAF > 0.05, Call rate >= 98%, HWE p>10-6. The remaining markers were LD pruned using the standard PLINK –indep 50 5 2 option. Then, SNPs from the below given long-range LD regions in the genome were also excluded, to avoid spe…	R5+R6
Penn Medicine Biobank	United States	PMBB	EUR	-	-			60	9702	Cases 49.5 years Controls 58.2 years	Perelman School of Medicine IRB at University of Pennsylvania	Yes	Illumina Global Screening Array Version 2	Basic QC steps: 1. SNP and sample call rate of 99% 2. SNPs with MAF> 1% were included	TOPMed-R2	Principal component analysis was performed using smartpca module of Eigensoft package. We applied following QC steps prior to running PCA : Imputation R2 filter 0.3 marker call rate 95% sample call rate 90% MAF 0.5% PLINK 1.90 was used for QC. We merged 1000 genomes and PMBB dataset before running smartpca to project the eigenvectors on 1000 genomes. We calculated a total of 20 eigenvectors. Then…	R5+R6
Penn Medicine Biobank	United States	PMBB	AFR	55	8622	126	8551	379	8298	Cases 49.5 years Controls 58.2 years	Perelman School of Medicine IRB at University of Pennsylvania	Yes	Illumina Global Screening Array Version 2	Basic QC steps: 1. SNP and sample call rate of 99% 2. SNPs with MAF> 1% were included	TOPMed-R2	Principal component analysis was performed using smartpca module of Eigensoft package. We applied following QC steps prior to running PCA : Imputation R2 filter 0.3 marker call rate 95% sample call rate 90% MAF 0.5% PLINK 1.90 was used for QC. We merged 1000 genomes and PMBB dataset before running smartpca to project the eigenvectors on 1000 genomes. We calculated a total of 20 eigenvectors. Then…	R5+R6
The genetic predisposition to severe COVID-19	Sweden	SweCovid	EUR	113	3748	113	3748	113	3748	Cases & Controls 60.4 years	Etikprövningsmyndigheten (Swedish Ethical Review Authority)	Yes	Illumina GSA MD (genotyping and QC performed by FIMM)		TopMed	1. Autosomal markers in 1000 Genomes phase3 panel with MAF > 0.1 intersecting with our data were used. Markers in the Major Histocompatibility Complex (chr6:25Mb-35Mb) and chromosome 8 inversions (chr8:7Mb-13Mb) were removed. PCs were calculated using 1000G as a reference panel and all samples were projected onto the 1000G PCA space. This was all computed using the Hail software. 2. A random fore…	R5+R6
UK 100,000 Genomes Project	United Kingdom	genomicsengland100kgp	SAS	-	-	-	-	235	4205	Cases: 53.4 years Controls: 49.7 years	East of England – Cambridge Central REC	Yes	All samples were sequenced with 150bp paired-end reads using Illumina HiSeq X and uniformly processed on the Illumina North Star Version 4 Whole Genome Sequencing Workflow (NSV4, version 2.6.53.23); which comprises the iSAAC Aligner (version 03.16.02.19) and Starling Small Variant Caller (version 2.4.7). Samples were aligned to the Homo Sapiens NCBI GRCh38 assembly with decoys. Single-sample gVCF…	Sample QC: Samples with contamination>0.03 (estimated using verifyBamID), excess of chimeric reads>5%, median fragment size<250bp, percentage of AT dropout>10%, percentage of mapped reads<60% were excluded from the analysis. Variant QC: Only variants with a minor allele frequency (MAF)>=0.5% were assessed. Variants are further filtered for a median coverage≥10, median GQ≥20, and a missingness of …	No imputation panel was used. The analyses were conducted using Whole Genome Sequencing data.	Genomics England (genomicsengland100kgp study) method details for ancestry prediction (HGI-covid freezes 1-3). PCA for ancestry prediction We calculated principal components (PCs) and SNP loadings for 1KGP3 by using GCTA v.1.93.1_beta on a 30K set of high-quality independent variants (see separate section on marker selection). We then used the 1KGP3 SNP loadings to calculate projected individual …	R5+R6
UK 100,000 Genomes Project	United Kingdom	genomicsengland100kgp	EUR	-	-	-	-	822	44369	Cases: 53.4 years Controls: 49.7 years	East of England – Cambridge Central REC	Yes	All samples were sequenced with 150bp paired-end reads using Illumina HiSeq X and uniformly processed on the Illumina North Star Version 4 Whole Genome Sequencing Workflow (NSV4, version 2.6.53.23); which comprises the iSAAC Aligner (version 03.16.02.19) and Starling Small Variant Caller (version 2.4.7). Samples were aligned to the Homo Sapiens NCBI GRCh38 assembly with decoys. Single-sample gVCF…	Sample QC: Samples with contamination>0.03 (estimated using verifyBamID), excess of chimeric reads>5%, median fragment size<250bp, percentage of AT dropout>10%, percentage of mapped reads<60% were excluded from the analysis. Variant QC: Only variants with a minor allele frequency (MAF)>=0.5% were assessed. Variants are further filtered for a median coverage≥10, median GQ≥20, and a missingness of …	No imputation panel was used. The analyses were conducted using Whole Genome Sequencing data.	Genomics England (genomicsengland100kgp study) method details for ancestry prediction (HGI-covid freezes 1-3). PCA for ancestry prediction We calculated principal components (PCs) and SNP loadings for 1KGP3 by using GCTA v.1.93.1_beta on a 30K set of high-quality independent variants (see separate section on marker selection). We then used the 1KGP3 SNP loadings to calculate projected individual …	R5+R6
UK Biobank	United Kingdom	UKBB	EUR	417	420114	3067	417464	13256	407275	Cases 69.52 years Controls 67.92 years	Northwest Multi-Centre Research Ethics Committee for the UKB	Yes	UK Biobank study protocol and details in genotype QC is available online(ref below). Bycroft C, Freeman C, Petkova D, et al. The UK Biobank resource with deep phenotyping and genomic data. Nature 2018; 562: 203–9. Genotyping and quality control of UK Biobank, a large-scale, extensively phenotyped prospective resource. https://biobank.ctsu.ox.ac.uk/crystal/crystal/docs/genotyping_qc.pdf. (accessed…	UK Biobank study protocol and details in genotype QC is available online: Bycroft C, Freeman C, Petkova D, et al. The UK Biobank resource with deep phenotyping and genomic data. Nature 2018; 562: 203–9. Genotyping and quality control of UK Biobank, a large-scale, extensively phenotyped prospective resource. https://biobank.ctsu.ox.ac.uk/crystal/crystal/docs/genotyping_qc.pdf. (accessed Feb 18, 20…	HRC	see above	R5+R6
UK Biobank	United Kingdom	UKBB	SAS	-	-	126	8750	695	8181	Cases 69.52 years Controls 67.92 years	Northwest Multi-Centre Research Ethics Committee for the UKB	Yes	UK Biobank study protocol and details in genotype QC is available online(ref below). Bycroft C, Freeman C, Petkova D, et al. The UK Biobank resource with deep phenotyping and genomic data. Nature 2018; 562: 203–9. Genotyping and quality control of UK Biobank, a large-scale, extensively phenotyped prospective resource. https://biobank.ctsu.ox.ac.uk/crystal/crystal/docs/genotyping_qc.pdf. (accessed…	UK Biobank study protocol and details in genotype QC is available online: Bycroft C, Freeman C, Petkova D, et al. The UK Biobank resource with deep phenotyping and genomic data. Nature 2018; 562: 203–9. Genotyping and quality control of UK Biobank, a large-scale, extensively phenotyped prospective resource. https://biobank.ctsu.ox.ac.uk/crystal/crystal/docs/genotyping_qc.pdf. (accessed Feb 18, 20…	HRC	see above	R5+R6
UK Biobank	United Kingdom	UKBB	AFR	-	-	101	6535	426	6210	Cases 69.52 years Controls 67.92 years	Northwest Multi-Centre Research Ethics Committee for the UKB	Yes	UK Biobank study protocol and details in genotype QC is available online(ref below). Bycroft C, Freeman C, Petkova D, et al. The UK Biobank resource with deep phenotyping and genomic data. Nature 2018; 562: 203–9. Genotyping and quality control of UK Biobank, a large-scale, extensively phenotyped prospective resource. https://biobank.ctsu.ox.ac.uk/crystal/crystal/docs/genotyping_qc.pdf. (accessed…	UK Biobank study protocol and details in genotype QC is available online: Bycroft C, Freeman C, Petkova D, et al. The UK Biobank resource with deep phenotyping and genomic data. Nature 2018; 562: 203–9. Genotyping and quality control of UK Biobank, a large-scale, extensively phenotyped prospective resource. https://biobank.ctsu.ox.ac.uk/crystal/crystal/docs/genotyping_qc.pdf. (accessed Feb 18, 20…	HRC	We previously defined the genetically determined ancestry to minimize bias due to population stratification1. For detailed description, please refer to our previous manuscript1. In brief, high-quality LD-pruned bi-allelic SNPs (38,511 markers) were selected from HapMap3 (minor allele frequency [MAF] > 0.01, minor allele count [MAC] > 5, Hardy-Weinberg equilibrium p > 1 x 10-6, and genotyping call…	R5+R6
UK Biobank	United Kingdom	UKBB	AMR	-	-	-	-	51	929	Cases 69.52 years Controls 67.92 years	Northwest Multi-Centre Research Ethics Committee for the UKB	Yes	UK Biobank study protocol and details in genotype QC is available online(ref below). Bycroft C, Freeman C, Petkova D, et al. The UK Biobank resource with deep phenotyping and genomic data. Nature 2018; 562: 203–9. Genotyping and quality control of UK Biobank, a large-scale, extensively phenotyped prospective resource. https://biobank.ctsu.ox.ac.uk/crystal/crystal/docs/genotyping_qc.pdf. (accessed…	UK Biobank study protocol and details in genotype QC is available online: Bycroft C, Freeman C, Petkova D, et al. The UK Biobank resource with deep phenotyping and genomic data. Nature 2018; 562: 203–9. Genotyping and quality control of UK Biobank, a large-scale, extensively phenotyped prospective resource. https://biobank.ctsu.ox.ac.uk/crystal/crystal/docs/genotyping_qc.pdf. (accessed Feb 18, 20…	HRC	We previously defined the genetically determined ancestry to minimize bias due to population stratification1. For detailed description, please refer to our previous manuscript1. In brief, high-quality LD-pruned bi-allelic SNPs (38,511 markers) were selected from HapMap3 (minor allele frequency [MAF] > 0.01, minor allele count [MAC] > 5, Hardy-Weinberg equilibrium p > 1 x 10-6, and genotyping call…	R5+R6
UK Biobank	United Kingdom	UKBB	MID	-	-	-	-	89	1510	Cases 69.52 years Controls 67.92 years	Northwest Multi-Centre Research Ethics Committee for the UKB	Yes	UK Biobank study protocol and details in genotype QC is available online(ref below). Bycroft C, Freeman C, Petkova D, et al. The UK Biobank resource with deep phenotyping and genomic data. Nature 2018; 562: 203–9. Genotyping and quality control of UK Biobank, a large-scale, extensively phenotyped prospective resource. https://biobank.ctsu.ox.ac.uk/crystal/crystal/docs/genotyping_qc.pdf. (accessed…	UK Biobank study protocol and details in genotype QC is available online: Bycroft C, Freeman C, Petkova D, et al. The UK Biobank resource with deep phenotyping and genomic data. Nature 2018; 562: 203–9. Genotyping and quality control of UK Biobank, a large-scale, extensively phenotyped prospective resource. https://biobank.ctsu.ox.ac.uk/crystal/crystal/docs/genotyping_qc.pdf. (accessed Feb 18, 20…	HRC	We previously defined the genetically determined ancestry to minimize bias due to population stratification1. For detailed description, please refer to our previous manuscript1. In brief, high-quality LD-pruned bi-allelic SNPs (38,511 markers) were selected from HapMap3 (minor allele frequency [MAF] > 0.01, minor allele count [MAC] > 5, Hardy-Weinberg equilibrium p > 1 x 10-6, and genotyping call…	R5+R6
UK Biobank	United Kingdom	UKBB	EAS	-	-	-	-	104	2605	Cases 69.52 years Controls 67.92 years	Northwest Multi-Centre Research Ethics Committee for the UKB	Yes	UK Biobank study protocol and details in genotype QC is available online(ref below). Bycroft C, Freeman C, Petkova D, et al. The UK Biobank resource with deep phenotyping and genomic data. Nature 2018; 562: 203–9. Genotyping and quality control of UK Biobank, a large-scale, extensively phenotyped prospective resource. https://biobank.ctsu.ox.ac.uk/crystal/crystal/docs/genotyping_qc.pdf. (accessed…	UK Biobank study protocol and details in genotype QC is available online: Bycroft C, Freeman C, Petkova D, et al. The UK Biobank resource with deep phenotyping and genomic data. Nature 2018; 562: 203–9. Genotyping and quality control of UK Biobank, a large-scale, extensively phenotyped prospective resource. https://biobank.ctsu.ox.ac.uk/crystal/crystal/docs/genotyping_qc.pdf. (accessed Feb 18, 20…	HRC	We previously defined the genetically determined ancestry to minimize bias due to population stratification1. For detailed description, please refer to our previous manuscript1. In brief, high-quality LD-pruned bi-allelic SNPs (38,511 markers) were selected from HapMap3 (minor allele frequency [MAF] > 0.01, minor allele count [MAC] > 5, Hardy-Weinberg equilibrium p > 1 x 10-6, and genotyping call…	R5+R6
UK Blood Donors Cohort	United Kingdom	INTERVAL	EUR	-	-	-	-	2098	39733	Cases 43.7 years Controls 47.5 years	The National Research Ethics Service	Yes	The UK Biobank Affymetrix Axiom genotyping array	Basic sample QC included removal of duplicate samples, clearly non-European ancestry samples, heterozygosity outliers, high contamination samples, sex mismatches, missing sex information etc. Basic variant QC included removal of batch-specific variant outliers, strong deviators from HWE, low within-batch call-rate, allele frequency deviations across batches etc. Further details can be found in As…	A combined 1000Genomes Phase3 - UK10K reference imputation panel.	1) PCA - flashpca v.1.2.5. Here is quote from the following reference, Astle, W. J., et al. (2016). "The Allelic Landscape of Human Blood Cell Trait Variation and Links to Common Complex Disease." Cell 167(5): 1415-1429 e1419. … a robust set of variants were derived using the same methods as UK Biobank, i.e., selecting autosomal variants … that had passed variant QC …, had MAF R 2.5% and missingn…	R5+R6
VA Million Veteran Program	United States	MVP	AFR	-	-	1300	98129	4893	94556	Cases 65.6 years Controls 66.5 years	VA Central IRB	Yes	Customized Affymetrix Axiom biobank array, the MVP 1.0 Genotyping Array, containing 723,305 variants.	Variants that were poorly called (genotype missingness > 5%) or that deviated from their expected allele frequency based on reference data from the 1000 Genomes Project were excluded. Samples were excluded that had a call rate > 98.5%	1000Genomes version 3 phase 5	Assignment of Racial/Ethnic Groups in the MVP The MVP participants were assigned to mutually exclusive racial/ethnic groups using HARE (Harmonized Ancestry and Race/Ethnicity), a machine learning algorithm that integrates genetically inferred ancestry (GIA) with self-identified race/ethnicity (SIRE) as previously described (PMID 31564439). Briefly, HARE uses GIA to refine SIRE for genetic associa…	R5+R6
VA Million Veteran Program	United States	MVP	EUR	-	-	2417	366449	11778	357198	Cases 65.6 years Controls 66.5 years	VA Central IRB	Yes	Customized Affymetrix Axiom biobank array, the MVP 1.0 Genotyping Array, containing 723,305 variants.	Variants that were poorly called (genotype missingness > 5%) or that deviated from their expected allele frequency based on reference data from the 1000 Genomes Project were excluded. Samples were excluded that had a call rate > 98.5%	1000Genomes version 3 phase 5	see above	R5+R6
VA Million Veteran Program	United States	MVP	AMR	-	-	517	43062	2497	41100	Cases 65.6 years Controls 66.5 years	VA Central IRB	Yes	Customized Affymetrix Axiom biobank array, the MVP 1.0 Genotyping Array, containing 723,305 variants.	Variants that were poorly called (genotype missingness > 5%) or that deviated from their expected allele frequency based on reference data from the 1000 Genomes Project were excluded. Samples were excluded that had a call rate > 98.5%	1000Genomes version 3 phase 5	see above	R5+R6
Mount Sinai Health System COVID-19 Genomics Initiative	United States	MSHS-CGI	EUR	-	-	-	-	942	3784	Cases 49.07 years Controls 50.73 years	Mount Sinai Program for the Protection of Human Subjects	Yes	Global Diversity Array (GDA-8v1-0_A1) or the Global Screening Array (GSA-24v1-0_A1)	12 Related individuals were found using identity by descent, and subsequently removed. Likewise, 18 samples failing sexcheck were also excluded. SNPs and individuals were then filtered using Ricopilli, according to convention provided by HGI. 312324 SNPs and 1726 individuals (Ncases=330, Ncontrols=1396) and passed QC.	TOPMED		R5+R6
CCHC COVID-19 GAWS	United States	CCHC	AMR	-	-	-	-	95	3140	Cases and Controls 52.29	IRB#: HSP-SPH-20-0328 Urgent response to COVID-19 outbreak in Hispanics	Yes	We’ve used the Expanded Multi-Ethnic Global Array (MEGAEX) genotype array from Illumina	We’ve used the Expanded Multi-Ethnic Global Array (MEGAEX) genotype array from Illumina	Imputation was done through the TOPMed server using EAGLE_v2.4 phasing, Minimac4 imputation and the TOPMed reference panel.		R6
CHOP_CAG	United States	CHOP_CAG	AFR	-	-	147	412	-	-	Cases 11.7 years Controls 11.6 years	This study was approved by the Research Ethics Board of CHOP (CHOP IRB#: IRB 06-004886).	Yes	Illumina Global Screening Array (GSA)	Samples were SNP genotyped using the Illumina Global Screening Array (GSA). Minimum sample call rate of 0.95 was required.	TopMed reference (hg38/GRCh38).		R6
Host genetic factors in COVID-19 patients in relation to disease susceptibility, disease severity and pharmacogenomics	Thailand	CHULACOVID_thaicovid	EAS	137	326	137	326	328	439	Cases 38.84 years Controls 43.33 years	IRB of Faculty of Medicine, Chulalongkorn University, Bangkok, Thailand.	Yes	Axiom™ Human Genotyping SARS-CoV-2 Research Array	Sample Quality 1. DNA purity is indicated by OD260/OD280 and OD260/OD230 ratios (Thermo Scientific™ NanoDrop™ One Microvolume UV-Vis Spectrophotometers). The OD260/OD280 ratio was between 1.8 and 2.0 and the OD260/OD230 ratio was greater than 1.5. 2. DNA degradation was assessed on a 1% agarose gel using an appropriate size standard control. 3. DNA concentration was quantitated by Qubit™ dsDNA HS…	Asia Pilot (GAsP)		R6
Coronagenes	United Kingdom	Coronagenes	EUR	-	-	-	-	181	734	Cases and Controls 58.42 years	West Midlands Research Ethics Commitee	Yes	Individuals uploaded raw genotype information from direct-to-consumer DNA genotyping companies, including 23andMe, Ancestry, MyHeritage, and FTDNA. Individuals with high-coverage arrays (>600k markers) were clustered into two groups based on their array overlap. Each array group underwent quality control as recommended by the Ricopili pipeline: sample_call_rate=0.98, sample_fhet_filter=0.2, snp_c…	Individuals uploaded raw genotype information from direct-to-consumer DNA genotyping companies, including 23andMe, Ancestry, MyHeritage, and FTDNA. Individuals with high-coverage arrays (>600k markers) were clustered into two groups based on their array overlap. Each array group underwent quality control as recommended by the Ricopili pipeline: sample_call_rate=0.98, sample_fhet_filter=0.2, snp_c…	HRC r2		R6
Egypt hgCOVID hub	Egypt	Egypt_hgCOVID_hub	MID	167	180	167	180	167	180	Cases 57.2 years Controls 35.3 years	Institutional review board approval obtained from of Medical research ethics committee of Mansoura and Tanta Universities; R.20.08.982 & IRB0010038, Approval Code: 33926/7/20	Yes	Illumina Global Screening Array (GSA) 24v3 - Genotyping and QC performed at FIMM	QC of the study: Sample QC: call rate in cases or controls ≥ 0.98S Sample QC: Sex violations (excluded) - genetic sex does not match reported sex Sample QC: remove all duplicated samples - IBD > 0.98 SNP QC: call rate ≥ 0.98 SNP QC: Hardy-Weinberg equilibrium (HWE) in controls p value ≥ 1e-06 SNP QC: Hardy-Weinberg equilibrium (HWE) in cases p value ≥ 1e-10 SNP QC: AF difference between our data …	was conducted with TOPMed release 2 https://imputation.biodatacatalyst.nhlbi.nih.gov/		R6
EraCORE	Netherlands	EraCORE	EUR	-	-	-	-	302	1646	Cases 61.72 years Controls 59.19 years	The Institutional Reviw board of Erasmus University Medical Center	Yes	The genetic data for the EraCORe samples have been generated in the Laboratory of Human Genetics of Erasmus University (ww.glimdna.org), based on blood samples from the participants of the study. Filters on SNP call rate and sample rate of 99%, HWE equilibrium 10-6 and MAF of 0.0001 were applied. Samples with sex discrepancy, excess of heterozygosity, low genotype quality and sample replicates we…	The genetic data for the EraCORe samples have been generated in the Laboratory of Human Genetics of Erasmus University (ww.glimdna.org), based on blood samples from the participants of the study. Filters on SNP call rate and sample rate of 99%, HWE equilibrium 10-6 and MAF of 0.0001 were applied. Samples with sex discrepancy, excess of heterozygosity, low genotype quality and sample replicates we…	HRC 1.1		R6
Generation Scotland	United Kingdom	Generation_Scotland	EUR	-	-	554	18683	1712	17525	Cases 59.68 years Controls 57.58 years	Ethical approval for the Generation Scotland study was obtained from the Tayside Committee on Medical Research Ethics (on behalf of the National Health Service).	Yes	HumanOmniExpressExome8v1-2_A and HumanOmniExpressExome-8v1_A	Individuals call rate<=97%, SNP call rate>98%, HWE cut off<1e-6.	HRC.r1-1		R6
HUNT	Norway	HUNT	EUR	-	-	-	-	283	52072	Cases 63.9 years Controls 60.0 years	REK midt	Yes	HumanCoreExome12 v1.0, HumanCoreExome12 v1.1 and UM HUNT Biobank v1.0. Genome Studio quality control protocol.	HumanCoreExome12 v1.0, HumanCoreExome12 v1.1 and UM HUNT Biobank v1.0. Genome Studio quality control protocol.	HRC v1.1 and 2,201 low-coverage WGS HUNT samples		R6
Variability in immune response genes and severity of SARS-CoV-2 infection (INMUNGEN-CoV2 study)	Spain	INMUNGEN_COV2	EUR	70	654	236	654	236	654	Cases 51.8 years Controls 65.4 years	Institute for Biomedical Research of Barcelona (IIBB) and Research Institute - Hospital de la Santa Creu i Sant Pau (‎IIB Sant)	Yes	Cases (PCR+ for SARS-Cov-2) and negative controls (PCR- for SARS-Cov-2) were genotyped with the Axiom Spain Biobank Array (Affymetrix). The population controls were previously genotyped using the humanCoreExome array (Illumina).	The quality controls were performed on genotyped data using PLINK v1.9 and v2.0 and KING v2.2.6 software (https://people.virginia.edu/~wc9c/KING/kingpopulation.html). • Removing genetic variants that are missing in a >1% proportion of individuals. • Removing subjects with >2% of the rate of genotype missingness. • Removing non-biallelic, ambiguous, monomorphic, or duplicated SNPs. • Removing indi…	The HRC r1.1 2016 (GRCh37/hg19) reference panel from Michigan Imputation Server (https://imputationserver.readthedocs.io/en/latest).		R6
Genome-wide assessment of the gene variants associated with severe COVID-19 phenotype in Iran	Iran	IranCovid	MID	-	-	210	183	-	-	Cases 48 years Controls 44.4 years	Digestive Disease Research Institute, Tehran University of Medical Sciences, Tehran, Iran	Yes	Illumina GSA24	N/A	N/A		R6
The Norwegian Mother, Father and Child Cohort Study	Norway	MOBA	EUR	-	-	-	-	391	56038	Cases 48.71 years Controls 47.24 years	The Regional Committees (REK) for Medical and Health Research Ethics South-East in Norway. The REK number 127708 (Using MoBa to understand the COVID-19 pandemic).	Yes	Genotyping of the samples was performed in seven different batches on different Illumina platforms over a period of four years. SELECTionPREDISPOSED and HARVEST genotyped using Illumina HumanCoreExome-12 v.1.1 and HumanCoreExome-24 v.1.0 arrays for 6,938 and 4,552 triads, respectively, at the Genomics Core Facility located at the Norwegian University of Science and Technology, Trondheim, Norway. …	Cluster positions were identified from samples with call rate ≥ 0.98 and GenCall score ≥ 0.15. We excluded variants with low call rates, signal intensity, quality scores, and deviation from Hardy-Weinberg equilibrium (HWE) based on the following QC parameters: call rate < 98 %, cluster separation < 0.4, 10% GC-score < 0.3, AA T Dev > 0.025, HWE p-value < 1 × 10-6 . Samples were excluded based on …	Haplotype Reference Consortium (HRC) v.1.1		R6
Saudi Human Genome Program- COVID19 : Host Genomic markers predicting the severity and suitability to COVID-19 in highly consanguineous population	Saudi Arabia	SaudiHumanGenomeProgram	MID	147	768	147	768	147	768	N/A [Range - 15-92 years]	Yes from all collecting centers (KACST,KFMC, KAIMRC, and MOH)	Yes			According to Covid19 hg guidelines		R6
TwinsUK	United Kingdom	TwinsUK	EUR	-	-	-	-	247	2320	Cases 56.1 years Controls 59.2 years	TwinsUK is approved by NRES Committee London–Westminster (REC ref: EC04/015)	Yes	Genotyping of the TwinsUK dataset was done with a combination of Illumina arrays (HumanHap300 and HumanHap610Q). We pooled the normalized intensity data for each of the two arrays separately.	Genotype QC We applied similar exclusion criteria to each of the two dataset separately (HumanHap300 and HumanHap610Q combined together). Samples Exclusion criteria were: • sample call rate <98%; • heterozygosity across all SNPs ≥2 s.d. from the sample mean; • Evidence of non-European ancestry as assessed by PCA comparison with HapMap3 populations; • Observed pairwise IBD probabilities suggestive…	TOPMed r2		R6
Vanda COVID	United States	Vanda	EUR	58	900	58	900	58	900	Cases and Controls 55 years	Advarra IRB; Pro00043096, Advarra IRB Pro00043002	Yes	whole genome sequencing, illumina (NOVAseq)	-	none		R6
EXCEED	United Kingdom	EXCEED	EUR	-	-	-	-	236	1083	Cases: 60.9 (8.27) Controls: 63.6 (8.04)	Ethical approval was awarded by Leicester Central REC – 13/EM/0226, IRAS:129201.	Yes	EXCEED samples were genotyped using the Affymetrix Axiom UK Biobank array and the genotype calling was performed using the Affymetrix Power Tools (APT).	SNPolisher was used for an initial QC and SNPs were flagged for exclusion if assigned to one of CallRateBelowThreshold, OffTargetVariant or Other categories. In addition, only one probe was kept for each variant and variants showing plate effects were removed from further analyses. A total of 733,323 variants passed the QC filters steps described above. Additional QC steps were applied before imp…	HRC	Using the 1000 Genomes Project Phase 3 superpopulations to define the SNP weightings for calculating the sample scores on each principal component with EIGENSOFT 7.2.1 264,051 variants common to both the 1000 genomes and EXCEED genotype data that had in both data sets: MAF >1% , Genotyping rate >95%, Hardy-Weinberg P >10-6, LD pruned r2 <0.2, HLA excluded. We used a k-means clustering setting the…	R6
23andMe	United States	23ANDME	AFR					506	3110	Cases & Controls 51 years	Ethical & Independent Review Services (E&I Review)	Yes	Multiple genotyping platforms	We ran GWAS for each phenotype separately, and combined both genotyped and imputed data. When choosing between imputed and genotyped GWAS results, we favored the imputed result, unless the imputed variant was unavailable or failed quality control (QC). For imputed variants, we removed variants with low imputation quality (r2 < 0.5 averaged across batches, or a minimum r2 < 0.3) or with evidence o…	HRC augmented with 1000 Genomes and UK10k	A principal component analysis was performed independently for each ancestry, using ~65,000 high quality genotyped variants present in all five genotyping platforms. It was computed on a subset of participants randomly sampled across all the genotyping platforms (137K, 1000K, and 360K participants were used for African-American, European, and Latino, respectively). PC scores for participants not …	R5
23andMe	United States	23ANDME	EUR	495	680440	613	680416	9913	85072	Cases & Controls 51 years	Ethical & Independent Review Services (E&I Review)	Yes	Multiple genotyping platforms	We ran GWAS for each phenotype separately, and combined both genotyped and imputed data. When choosing between imputed and genotyped GWAS results, we favored the imputed result, unless the imputed variant was unavailable or failed quality control (QC). For imputed variants, we removed variants with low imputation quality (r2 < 0.5 averaged across batches, or a minimum r2 < 0.3) or with evidence o…	HRC augmented with 1000 Genomes and UK10k	see above	R5
23andMe	United States	23ANDME	HIS	102	94330	140	94327	2553	13086	Cases & Controls 51 years	Ethical & Independent Review Services (E&I Review)	Yes	Multiple genotyping platforms	We ran GWAS for each phenotype separately, and combined both genotyped and imputed data. When choosing between imputed and genotyped GWAS results, we favored the imputed result, unless the imputed variant was unavailable or failed quality control (QC). For imputed variants, we removed variants with low imputation quality (r2 < 0.5 averaged across batches, or a minimum r2 < 0.3) or with evidence o…	HRC augmented with 1000 Genomes and UK10k	see above	R5
ACCOuNT	United States	ACCOuNT	AFR					57	799	Cases 55.02 years Controls 61.41Years	These studies were done as amendment to our exiting IRBs Institutions: Northwestern University University of Chicago University of Illinois at Chicago George Washington University DCVA	Yes	Illumina Mega Array	Illumina Mega Array, Basic QC with sex, IBD SNP and genotype call rate, PC plot for elimination on Non-African Ancestry individuals	TopMed	The principal components were calculated using plink/1.9 software. We ran QC and LD pruning following the cited Nature protocol (PMID:21085122). We extract markers which passed LD pruning at a threshold of r2 < 0.2 and we also included the HapMap3r2 reference marker file when calculating PCs. We used the HapMap reference panels of CEU, ASN, AFR to plot our samples to visually confirm that the ACC…	R5
Amsterdam UMC COVID study group	Netherlands	Amsterdam_UMC_COVID_study_group	EUR	66	1413	108	1413	108	1413	Cases 66.56 years Controls 53.38 years	Amsterdam UMC	Yes	Infinium Global Screening Array-24 v3.0 array	QC and analysis were carried out according to the COVID-19 hg recommended pipeline and QC parameters as described in the analysis plan version 1.1.	Imputation was conducted with the Michigan Imputation server using the 1000 Genomes phase 3 reference panel.	1) Please provide a more detailed description of the exact procedures used to define the ancestry group included in your analysis, including: - How were principal components calculated ? Which software ? Which markers were included? Before calculating the principal components (PCA), with PLINK, all samples with discordant gender information, elevated missing data rates, outlying heterozygosity ra…	R5
BioVU	United States	BioVU	EUR	-	-	-	-	141	70615	Cases 55.13 years Controls 56.96 years	Vanderbilt University Medical Center institutional review board	Yes	Illumina MEGAEX array	We used PLINK v1.9 to filter genotypes for SNP(<0.95) and individual (<0.98) call rates, sex discrepancies, and excessive heterozygosity(|Fhet|>0.2). We used principal component analysis as implemented in Eigenstrat to select individuals of European ancestry. We confirmed the absence of genotyping batch effects using ‘batch’ as the phenotype.	We used the Michigan Imputation Server with the reference panel from the Haplotype Reference Consortium. SNPs were filtered for imputation quality (R2 > 0.3 or INFO > 0.95). We restricted to autosomal SNPs with minor allele frequency above 0.01 with allele frequencies. We removed SNPs that differed by more than 10% from the 1000 Genomes Project phase 3 CEU set and those with a Hardy Weinberg Equi…	Run the pre-PCA QC: filter snps with MAF < 0.05, filter snps with HWE p < 1e-3, filters snps with missingness > 2%, filters snps out of the predefined exclusion regions. Regions (for build 37) defined as:1:48000000-52000000,2:86000000-100500000,2:134500000-138000000,2:183000000-190000000,3:47500000-50000000,3:83500000-87000000,3:89000000-97500000,5:44500000-50500000,5:98000000-100500000,5:1290000…	R5
Bonn Study of COVID19 genetics	Germany	BoSCO	EUR	-	-	212	512	-	-	Cases 48.40 years	Ethics Committee of the Medical Faculty of the University of Bonn. Samples recruited at clinical institutions have been enrolled under local ethical approval of the respective institutions.	Yes	GSAv3.0 array (Illumina)	Pre-imputation QC was performed according to the Ricopili pipeline, and in line with the HGI analysis plan. Briefly, SNPs were excluded if call rate (CR) <95%, and samples were removed if CR< 98% and/or gender was inconsistent with the one reported in the phenotype file. We calculated SNP heterozygosity separately for cases and controls, and excluded samples if FHET was larger/smaller than [-0.2,…	We used HRC r.1.1 (2016) which includes 1000 genome v3 and also other cohorts. Imputation was run using the Michigan imputation server.	All principal components were calculated using FlashPCA. The dataset used for the PCA was pruned using Plink1.9 in a pairwise manner using a window size of 1000 kb, a variant count of 50 and a pairwise r2 threshold of 0.2. The PCA for sample exclusion was calculated from genotyped variants before imputation and 260,382 variants were used.The principal components used as covariates in the GWAS wer…	R5
CHRIS	Italy	TOPMed_CHRIS10K	EUR	-	-	-	-	92	2373	Cases 49.75 years Controls 49.95 years	Ethical Committee of the Healthcare System of the Autonomous Province of Bolzano	Yes	Illumina OmniExpressExome	for QC we followed the analysis protocol	TOPMed	For both studies we calculated 10 PCAs using plink1.9 focusing on chromosome 2 and after pruning the data using these plink commands: "--indep-pairwise 50 10 0.1 --maf”. As reference data set, we used 1000 Genomes Phase 3 and then excluded all individuals that did not cluster with Europeans.	R5
Columbia University COVID19 Biobank	United States	CU	AFR	133	2610	304	2610	332	2610	Cases 63 years Controls unknown	Columbia University IRB	Yes	Cases were genotyped using the Illumina Global Diversity Array (GDA) chip Controls were genotyped using the Illumina Multiethnic Global Ancestry (MEGA) chip	The analysis of intensity clusters and genotype calls were performed in Illumina Genome Studio software; all SNPs were called on forward DNA strand and standard quality control (QC) filters were applied, including per-SNP genotyping rate > 95%, per-individual genotyping rate > 90%, minor allele frequency (MAF) > 0.01, and Hardy–Weinberg equilibrium (HWE) test p-value > 10-8 in controls per ancest…	The imputation analysis was performed using TopMed imputation server. A total of 13,439,413 common (MAF>0.01) markers were imputed at high quality (R2 > 0.8) and were used in downstream analyses.	The Columbia University COVID-19 Biobank was established in response to the New York City infection surge in March 2020. The biobank recruited COVID-19 cases of diverse ancestry among all patients who were treated at Columbia University Irving Medical Center between March and May 2020. All cases were diagnosed by positive SARS-CoV-2 PCR test based on nasopharyngeal samples. The mean age of cases …	R5
Columbia University COVID19 Biobank	United States	CU	EUR	203	2149	453	2149	508	2149	Cases 63 years Controls unknown	Columbia University IRB	Yes	Cases were genotyped using the Illumina Global Diversity Array (GDA) chip Controls were genotyped using the Illumina Multiethnic Global Ancestry (MEGA) chip	The analysis of intensity clusters and genotype calls were performed in Illumina Genome Studio software; all SNPs were called on forward DNA strand and standard quality control (QC) filters were applied, including per-SNP genotyping rate > 95%, per-individual genotyping rate > 90%, minor allele frequency (MAF) > 0.01, and Hardy–Weinberg equilibrium (HWE) test p-value > 10-8 in controls per ancest…	The imputation analysis was performed using TopMed imputation server. A total of 13,439,413 common (MAF>0.01) markers were imputed at high quality (R2 > 0.8) and were used in downstream analyses.	see above	R5
Corea (Genetics of COVID-related Manifestation)	Korea	Corea	EAS	-	-	69	6500	108	6500	Cases 44.78 years Controls 34.82 years	IRBs of KangBuk Samsung Medical Center, of Seoul National University Bundang Hospital, and of Seoul National University Hospital	Yes	Axiom Asia Precision Medicine Research Array (PMRA)	We have performed pre-imputation quality control (QC) using the Ricopili pipeline (https://sites.google.com/a/broadinstitute.org/ricopili/preimputation-qc#TOC-Technical-Details). SNPs QC procedures were conducted the following criteria; call rate ≥ 0.98, Hardy-Weinberg Equilibrium (HWE) p-value ≥ 10-6 in control, HWE p-value ≥ 10-10 in cases, missing difference ≤ 0.02, and autosomal and X chromos…	Imputation was conducted using reference panels from 1000 Genomes Phase 3 (v5) in the Michigan Imputation Server using Minimac4 (https://imputationserver.sph.umich.edu/index.html).	We calculated the principal components (PCs) using PLINK2. A pruned subset of markers that are in approximate linkage equilibrium with each other (e.g. plink2.prune.in) was used for calculating PCs. We used the command, "--indep-pairwise 100 5 0.1" which means window size (kb), step size, and r2 threshold, respectively. Next, we calculated the PCs using the command, "--extract plink2.prune.in --p…	R5
COVID19-Host(a)ge	Germany	HOSTAGE	EUR	1779	9116	3151	12483	3151	12483	Cases & Controls 66.7 years (median)	The following approvals of the project were obtained from the relevant ethics committees: Germany: Kiel Italy: Fondazione IRCCS Cá Granda Ospedale Maggiore Policlinico, Humanitas Clinical and Research Center, IRCCS, UNIMIB School of Medicine, San Gerardo Hospital, Monza, the Ethics Committee of the National Institute of Infectious Diseases Lazzarro Spallanzani Norway: Regional Committee for Medic…	Yes	Illumina’s Global Screening Array (GSA) version 2.0. Initial genotype calling extracting GSA genotyped data from intensity data files was performed with the Illumina GenomeStudio v. 2.0 software with the cluster definition file GSAMD24v2-0_20024620_A1-762Samples-LifeBrain. (https://www.illumina.com/documents/products/datasheets/datasheet_genomestudio_software.pdf. Finally, we had 712,189 SNPs bef…	Based on initial genotype data, we removed samples with <90% callrate using PLINK. After genotype calling a unified QC procedure was carried out for the Spanish and Italian case-controls GWAS data sets. Variants that had >2% missing data, minor allele frequency (MAF) <0.1% in either of the different disease sets or in controls, different missing genotype rates in affected and unaffected individua…	Imputation was done on genome build GRCh38 using the Michigan Imputation Server and 194,512 haplotypes generated by the Trans-Omics for Precision Medicine (TOPMed) program (Freeze 5).	- To identify ancestry outliers and to test for population stratification within and across batches (merged for the Italian and Spanish panels), we performed principal component analysis (PCA) for QCed cases and controls using the PCA method as implemented in FlashPCA2 PubMedID 28475694, using a LD-pruned subset of SNPs on the basis of a set of independent (MAF>5%) SNPs excluding X- and Y-chromos…	R5
deCODE genetics	Iceland	DECODE	EUR	-	-	89	274322	4256	270934	Cases & Controls 42 years	The National Bioethics Committee of Iceland	Yes	In total, 166,281 Icelanders have been genotyped with various Illumina SNP chips, long-range phased and imputed based on the sequenced data set. Using genealogic information, genotype probabilities for 282,894 untyped relatives of the genotyped individuals were calculated to further increase the sample size for association analysis and to increase the power to detect associations. (More details i…	Calling software : Graphtyper Per variant call rate > 95% Per sample call rate >97% HWE p-value > 1E-3 MAF > 0.1% Genotyping array : Illumina HumanHap300, HumanCNV370, HumanHap610, HumanHap1M, HumanHap660, Omni-1, Omni 2.5 or Omni Express bead chips Chip SNPs were excluded if they produced an excessive inheritance error rate (over 0.001), if there was substantial difference in allele frequency be…	The imputation panel for deCODE genetics study is based on whole genome sequencing of 49,708 Icelanders (Illumina; short reads).	In the COVID-19 analysis of the Icelandic population, we are not using principal components to adjust for population stratification. This is consistent with what we have systematically performed in previous published studies. We had previously (Sveinbjornsson G 2016; 26829749; Price A 2009; 19503599) noted and reported that the first 20 principal components only explain 0.6% of the genotype varia…	R5
Determining the Molecular Pathways and Genetic Predisposition of the Acute Inflammatory Process Caused by SARS-CoV-2	Spain	SPGRX	EUR	101	302	311	302	362	302	Cases 69.32 years Controls 47.92 years	The Comité de Etica Provincial de Granada and the Comité de ética de la Investigación con Medicamentos Area de Salud Valladolid	Yes	Genotyping array: Infinium Global Screening Array-24 v3.0 Kit	Basic QC step: Sample QC: call rate in cases or controls ≥ 0.98 Sample QC: FHET within +/- 0.20 in cases or controls Sample QC: Sex violations (excluded) - genetic sex does not match informed sex Sample QC: Kinship Coefficient Threshold 0.055. Sample QC: European ancestry was tested (by PCA computed with a set of Ancestry Informative Markers). SNP QC: call rate ≥ 0.98 SNP QC: missing difference ≤…	1000Genomes	A set of 2512 Ancestry Informative Markers for 1000Genomes Word Populations (1KGWORLD.SPGRX.AIMs.list, Grch37) was used for computing principal components (PCs) with Plink2 (--pca). The PCs calculated with these AIMs were able to assign the 1000Genomes samples to their world populations (AFR, AMR, ASN y EUR). PCs for the study sample were calculated with these AIMs. From these PCs, the mean of th…	R5
Genetic determinants of COVID-19 complications in the Brazilian population	Brazil	BRACOVID	AMR	539	1149	853	835	853	835	Cases 58 years Controls 54 years	Hospital das Clinicas, Sao Paulo University Medical School, and the Brazilian National IRB, CONEP	Yes	Axiom_PMRA.r3 array	We followed recommended QCs using Ricopili pipeline, more precisely:Sample QC: call rate in cases or controls ≥ 0.98Sample QC: Sex violations (excluded) - genetic sex does not match reported sexSample QC: remove all duplicated samples - IBD > 0.98SNP QC: call rate ≥ 0.98SNP QC: Hardy-Weinberg equilibrium (HWE) in controls p value ≥ 1e-06SNP QC: Hardy-Weinberg equilibrium (HWE) in cases p value ≥ …	Imputation was conducted with TOPMed release 2 https://imputation.biodatacatalyst.nhlbi.nih.gov/	1. Autosomal markers in 1000 Genomes phase3 panel with MAF > 0.1 intersecting with our data were used. Markers in the Major Histocompatibility Complex (chr6:25Mb-35Mb) and chromosome 8 inversions (chr8:7Mb-13Mb) were removed. PCs were calculated using 1000G as a reference panel and all samples were projected onto the 1000G PCA space. This was all computed using the Hail software. 2. A random fore…	R5
Genetic influences on severity of COVID-19 illness in Korea	Korea, United States	Genetics_COVID19_Korea	EAS	-	-	624	6549	624	6549	Cases 47.9 years Controls 45.8 years	Chungnam National University Hospital IRB, Chungnam National University Sejong Hospital IRB, Daegu Joint IRB, Incheon Medical Center IRB, Keimyung University Dongsan Hospital IRB, Myongji Hospital IRB, Pusan National University Hospital IRB, Seoul National University Health Care System Gangnam Center IRB	Yes	Cases were genotyped on V1.1 of the Korea Biobank Array (KoreanChip). Controls were genotyped on V1.0 of the KoreanChip.	Due to the differing array versions between cases and controls, stringent QC filters were applied. Variants with the following criteria were removed: MAF in cases or controls < 0.01 HWE in cases with P < 1e-10 HWE in controls with P < 1e-6 SNP missingness fraction > 0.05 Differential missingness between cases / controls P < 1e-5	1000 Genomes (all populations)	We chose samples to include based on EAS fraction of ancestry >= 0.7 as estimated via running Admixture in supervised-mode and using 1000 Genomes as reference ancestry samples. The input markers to Admixture were LD-pruned, via the following plink command: --indep-pairwise 200 50 0.05. We did not use PCs to define ancestry.	R5
Genomic epidemiology of SARS-Cov-2 and host genetics in Coronavirus Disease 2019 (COVID-19)	United States	Stanford	EUR	-	-	-	-	169	190	Cases 42.4 years Controls 44.13 years	Stanford University IRB, Panel #8	Yes	We used low-pass sequencing, with data generated on an Illumina NovaSeq 6000 using an S4 300 cycle flow cell.	Low-coverage FASTQ sequences underwent quality control assessment via FastQC v0.11.8 before alt-aware alignment to GRCh38.p12 using BWA-MEM v0.7.17-r1188. Duplicate sequences were marked with MarkDuplicates of the Picard Tools suite v2.21.2. After duplicate marking, base quality score recalibration was performed with Picard Tools’ BaseRecalibrator and high-confidence variant call sets from dbSNP …	To account for the low-coverage sequencing we used the GLIMPSE algorithm v1.0 for imputation using the 1000 genomes project samples as a reference. The imputed data were filtered for low imputation scores (INFO>0.8), and were then merged with a reference set that contained samples from: (1) the 1000 genomes project, (2) the HGDP, and (3) the SGDP. While merging these data we set minor allele coun…	BAM files were used for an initial calling with bcftools v1.9 mpileup. To account for our low-coverage sequencing we used the GLIMPSE algorithm v1.0 for imputation. For PCA, the imputed data were filtered for low imputation scores (INFO>0.8), and were then merged with a reference set that contained samples from: (1) the 1000 genomes project, (2) the HGDP, and (3) the SGDP. While merging these dat…	R5
GenOMICC (Genetics Of Mortality in Critical Care)	United Kingdom	genomicc	EAS	149	745	149	745	149	745	Cases 59.05 years Controls 67.98 years	Research Ethics Committees of Scotland, England, Wales, and Northern Ireland	Yes	Illumina Global Screening Array v3.0 + multi-disease beadchips (GSAMD-24v3-0-EA) and Infinium chemistry. The Arrays were imaged on an Illumina iScan platform and genotypes were called automatically using GenomeStudio Analysis software v2.0.3, GSAMD-24v3-0-EA_20034606_A1.bpm manifest and cluster file provided by manufacturer.	Genotype calls were carefully examined within GenomeStudio using manufacturer and published54 recommendations, after excluding samples with low initial call rate (<90%) and reclustering the data thereafter. Briefly, X and Y markers calls were all visually inspected and curated if necessary, as were those for autosomal markers with minor allele frequency > 1% displaying low Gentrain score, cluster…	TOPMED was used as an imputation panel for the genomicc cohort, while the existing imputation for UK Biobank was used. To avoid bias due to differences in imputation only high quality variants (imputation score > 0.9) in both cohorts were considered.	- Unrelated individuals from the 1000 genomes project were calculated using KING 2.1, removing individuals up to degree 3 of relatedness. Then 1000 genomes and genomicc genotyped files were merged using the common snps. Data was pruned by plink with a window of 1000 markers a step size of 50 and r2 of 0.05 leaving 92K markers with MAF>0.01 and genotyping rate >99%. Then ancestry for genomicc indi…	R5
GenOMICC (Genetics Of Mortality in Critical Care)	United Kingdom	genomicc	EUR	1676	8380	1676	8380	1676	8380	Cases 59.05 years Controls 67.98 years	Research Ethics Committees of Scotland, England, Wales, and Northern Ireland	Yes	Illumina Global Screening Array v3.0 + multi-disease beadchips (GSAMD-24v3-0-EA) and Infinium chemistry. The Arrays were imaged on an Illumina iScan platform and genotypes were called automatically using GenomeStudio Analysis software v2.0.3, GSAMD-24v3-0-EA_20034606_A1.bpm manifest and cluster file provided by manufacturer.	Genotype calls were carefully examined within GenomeStudio using manufacturer and published54 recommendations, after excluding samples with low initial call rate (<90%) and reclustering the data thereafter. Briefly, X and Y markers calls were all visually inspected and curated if necessary, as were those for autosomal markers with minor allele frequency > 1% displaying low Gentrain score, cluster…	TOPMED was used as an imputation panel for the genomicc cohort, while the existing imputation for UK Biobank was used. To avoid bias due to differences in imputation only high quality variants (imputation score > 0.9) in both cohorts were considered.	see above	R5
Genotek COVID-19 study	Russia	Genotek	EUR	-	-	-	-	676	12317	Cases 35.6 years Controls 36.3 years	Ethical review board in Genotek Ltd.	Yes	Illumina Infinium Global Screening Array v1 / v2 / v3	QC steps 1) Individual call rate > 98% 2) SNP call rate > 98% 3) genetic sex vs reported sex 4) heterozygosity (>3sd) 5) HWE filtering 6) relative filtering 7) PCA outliers	HRC + 1000 Genomes	We used the following 2-step procedure for the outlier detection and covariate calculations. Step 1 (detection of outliers) 1. Merge our data (after QC filtering) with 1KG; 2. Prune the data and run MDS analysis; 3. Use the first 2 components to plot the data with the external populations and run clustering (DBSCAN algorithm). Parameters for DBSCAN are selected manually to obtain homogeneous clus…	R5
Helix Exome+ COVID-19 Phenotypes	United States	Helix	EUR	-	-	-	-	178	5441	Cases & Controls 58 years (median)	The Helix DNA Discovery Project study: Western IRB The HNP study: University of Nevada, Reno IRB	Yes	Exome+ assay includes sequencing of common variants	Data were processed using a custom version of Sentieon and aligned to GRCh38, with variant calling and phasing algorithms following GATK best practices. Imputation of common variants was performed by pre-phasing samples and then imputing. Pre-phasing was performed using reference databases, which include the 1000 Genomes Phase 3 data. This was followed by genotype imputation for all 1000 Genomes …	1kg	Ancestry was determined using 10,000 ancestry informative markers covered in our Exome+ sequencing assay and comparing to Phase 3 data of the 1000 Genomes project using the program Admixture (https://www.genetics.ucla.edu/software/admixture/, version 1.3.0) with the supervised mode, based on 5 continental populations. Individuals were assigned as European ancestry if their European admixture was …	R5
24Genetics & IdiPaz Genomic Variants associated to Covid19 infection outcome	Spain	idipaz24genetics	EUR	59	75	106	75	106	75	Cases 62.29 years Controls 44.05 years	Committee for Human Subjects of La Paz University Hospital (Madrid, Spain)	Yes	Infinium Global Screening Array-24 v3.0 BeadChip	Sample QC: call rate in cases or controls ≥ 0.98 Sample QC: FHET within +/- 0.20 in cases or controls Sample QC: Sex violations (excluded) - genetic sex does not match pedigree sex SNP QC: call rate ≥ 0.98 SNP QC: missing difference ≤ 0.02 SNP QC: Hardy-Weinberg equilibrium (HWE) in controls p value ≥ 1e-06 (i.e., ≥ log 10(p) of -6) SNP QC: Hardy-Weinberg equilibrium (HWE) in cases p value ≥ 1e-1…	TOPMED imputation panel	How were principal components calculated? Which software? Which markers were included? We used a combination of different tools through K36 Eurogenes, Global25, and ADMIXTURE software How did you exclude individuals that did not match the leading ancestry group? All samples were used, none excluded. Did you use any reference dataset to identify non-ancestry-matching samples? Does not apply to our…	R5
Japan Coronavirus Taskforce	Japan	CGI	EAS	155	1705	572	1705	614	1705	Cases & Controls 46.7 years	Certified Review Board of Keio University and related institutions	Yes	Infinium Asian Screening Array-24 v1.0 BeadChip	Exclusion criteria of Sample QC: 1. Sample call rates in cases or controls < 0.97 2. Heterozygosity rates > mean + 3SD 3. Related subjects with PI_HAT > 0.9 4. Non-East Asian outliers estimated using principle component analysis of the genotypes by merging the study subjects and the HapMap3 subjects. Exclusion criteria of SNP QC: 1. Minor allele counts (MAC) < 5 2. Call rates < 0.99 3. Deviation …	The combined panel of whole-genome sequencing data of the Japanese populations (n = 1,037) and 1000 Genomes Phase3 v5 subjects	- How were principal components calculated ? Which software ? Which markers were included? We calculated principal components using smartpca (EIGENSOFT 6.1.4) with autosomal variants. - How did you exclude individuals that did not match the main ancestry group ? We created a scatter diagram of the first two principal components, including our study data and HapMap Phase III (HapMap3) data, and ex…	R5
Latvia COVID-19 research platform	Latvia	LGDB	EUR	-	-	57	1531	275	1313	Cases 47.3 years Controls 54.2 years	Central Medical Ethics Committee of Latvia	Yes	GSA chip (Infinum Global Screening array, Illumina)	We performed all QC steps recommended by "COVID-19 Host Genetics Analysis Plan v1.1", as well as filtering maf > 0.01.	TOPMed r2	- How were principal components calculated ? Which software ? Which markers were included? We included LD independent markers with R2 < 0.2 (~70k). Both pruning and PC calculation performed with PLINK 1.9 software. - How did you exclude individuals that did not match the main ancestry group ? We exclude individuals with deviation of six sigma (six standartd deviations), using EIGENSOFT 6.1.4 soft…	R5
Qatar Genome Program	Qatar	QGP	MID	-	-	60	13360	700	13360	Cases & Controls 40.05 years	Qatar Biobank IRB	Yes	Whole genome sequence data	Data preprocessing and analysis were performed using Hail. For the downstream QC we followed the main HGI study protocol.	We used whole genome sequence data	Please provide a more detailed description of the exact procedures used to define the ancestry group included in your analysis, including: How were principal components calculated ? Which software ? Which markers were included? => Principal component analysis was performed using PLINK-v1.9 employing a clean set of 53,657 SNPs. - How did you exclude individuals that did not match the main ancestry…	R5
Val Gardena	Italy	TOPMed_Gardena	EUR	-	-	-	-	452	458	Cases 50.63 years Controls 50.65 years	Ethical Committee of the Healthcare System of the Autonomous Province of Bolzano	Yes	Illumina GSA	QC followed the HGI analysis plan	TOPMed	For both studies we calculated 10 PCAs using plink1.9 focusing on chromosome 2 and after pruning the data using these plink commands: "--indep-pairwise 50 10 0.1 --maf”. As reference data set, we used 1000 Genomes Phase 3 and then excluded all individuals that did not cluster with Europeans.	R5

## Sheet: S2_main_table_results
Supplementary Table 2. Genome-wide significant results from three COVID-19 phenotype meta-analyses. Loci that reached genome-wide significance (P < 1.67 × 10-8) in at least one of our three inverse-variance weighted meta-analyses of COVID-19 phenotypes (results for each loci listed for all three phenotypes): hospitalization due to COVID-19 (n=25,027 cases and n=2,836,272 controls), and reported S…
rsid	Chromosome (b38)	Position (b38)	Reference allele	Effect Allele	Effect allele frequency (sample size weighted across studies)	COVID-19 phenotype	New loci identified in R6 [New loci defined as >500KB+/- from the lead SNP of R5]	lead variant in R5	Beta	SE_beta	OR	lower_CI	upper_CI	Pval	Between study heterogeneity Pval	Suggested phenotypic impact	Genes in LD region (bold: closest gene)	Genes with coding variants	eGenes	V2G
rs148063273	1	155127096	C	T	0.00861	Critical illness	New	-	0.34	0.0923	1.4	1.17	1.68	0.000231	-	Infection susceptibility	EFNA1,SLC50A1,DPM3,KRTCAP2,TRIM46,MUC1,THBS3,MTX1,GBA,FAM189B,SCAMP3,CLK2,HCN3,PKLR,FDPS,RUSC1,ASH1L,MSTO1	SCAMP3		TRIM46,EFNA1,DPM3,KRTCAP2,SLC50A1,EFNA3
rs148063273	1	155127096	C	T	0.00817	Hospitalized	New	-	0.27	0.0567	1.31	1.17	1.46	1.95e-06	-	Infection susceptibility	EFNA1,SLC50A1,DPM3,KRTCAP2,TRIM46,MUC1,THBS3,MTX1,GBA,FAM189B,SCAMP3,CLK2,HCN3,PKLR,FDPS,RUSC1,ASH1L,MSTO1	SCAMP3		TRIM46,EFNA1,DPM3,KRTCAP2,SLC50A1,EFNA3
rs148063273	1	155127096	C	T	0.0082	Reported infection	New	-	0.131	0.0217	1.14	1.09	1.19	1.93e-09	0.0189	Infection susceptibility	EFNA1,SLC50A1,DPM3,KRTCAP2,TRIM46,MUC1,THBS3,MTX1,GBA,FAM189B,SCAMP3,CLK2,HCN3,PKLR,FDPS,RUSC1,ASH1L,MSTO1	SCAMP3		TRIM46,EFNA1,DPM3,KRTCAP2,SLC50A1,EFNA3
rs67579710	1	155203736	G	A	0.0975	Critical illness	New	-	-0.201	0.0295	0.818	0.772	0.867	9.11e-12	-	Disease severity	EFNA1,SLC50A1,DPM3,KRTCAP2,TRIM46,MUC1,THBS3,MTX1,GBA,FAM189B,SCAMP3,CLK2,HCN3,PKLR,FDPS,RUSC1,ASH1L,MSTO1	SCAMP3		THBS3
rs67579710	1	155203736	G	A	0.106	Hospitalized	New	-	-0.106	0.0167	0.899	0.87	0.929	1.76e-10	0.0937	Disease severity	EFNA1,SLC50A1,DPM3,KRTCAP2,TRIM46,MUC1,THBS3,MTX1,GBA,FAM189B,SCAMP3,CLK2,HCN3,PKLR,FDPS,RUSC1,ASH1L,MSTO1	SCAMP3		THBS3
rs67579710	1	155203736	G	A	0.105	Reported infection	New	-	-0.00731	0.00634	0.993	0.98	1.01	0.249	-	Disease severity	EFNA1,SLC50A1,DPM3,KRTCAP2,TRIM46,MUC1,THBS3,MTX1,GBA,FAM189B,SCAMP3,CLK2,HCN3,PKLR,FDPS,RUSC1,ASH1L,MSTO1	SCAMP3		THBS3
rs73062389	3	45793925	G	A	0.0534	Critical illness	Previously reported	rs2271616	0.147	0.0434	1.16	1.06	1.26	0.000741	-	Infection susceptibility	SLC6A20			SACM1L
rs73062389	3	45793925	G	A	0.0507	Hospitalized	Previously reported	rs2271616	0.164	0.0245	1.18	1.12	1.24	2.26e-11	-	Infection susceptibility	SLC6A20			SACM1L
rs73062389	3	45793925	G	A	0.0494	Reported infection	Previously reported	rs2271616	0.165	0.00904	1.18	1.16	1.2	2.53e-74	1.06e-07	Infection susceptibility	SLC6A20			SACM1L
rs35508621	3	45838989	T	C	0.0777	Critical illness	Previously reported	rs10490770	0.599	0.0294	1.82	1.72	1.93	1.78e-92	-	Disease severity	LZTFL1			CXCR6
rs35508621	3	45838989	T	C	0.076	Hospitalized	Previously reported	rs10490770	0.401	0.0189	1.49	1.44	1.55	4.81e-100	9.44e-09	Disease severity	LZTFL1			CXCR6
rs35508621	3	45838989	T	C	0.0759	Reported infection	Previously reported	rs10490770	0.0836	0.00737	1.09	1.07	1.1	8.85e-30	-	Disease severity	LZTFL1			CXCR6
rs17412601	3	101780431	T	C	0.34	Critical illness	Previously reported	rs11919389	-0.0501	0.0194	0.951	0.916	0.988	0.00976	-	Infection susceptibility	ZBTB11,RPL24,CEP97,NXPE3		SENP7, PDCL3P4, ZBTB11-AS1	NXPE3
rs17412601	3	101780431	T	C	0.339	Hospitalized	Previously reported	rs11919389	-0.0537	0.0115	0.948	0.927	0.969	3.03e-06	-	Infection susceptibility	ZBTB11,RPL24,CEP97,NXPE3		SENP7, PDCL3P4, ZBTB11-AS1	NXPE3
rs17412601	3	101780431	T	C	0.342	Reported infection	Previously reported	rs11919389	-0.0432	0.00423	0.958	0.95	0.966	1.68e-24	0.0867	Infection susceptibility	ZBTB11,RPL24,CEP97,NXPE3		SENP7, PDCL3P4, ZBTB11-AS1	NXPE3
rs111837807	6	31153455	T	C	0.0933	Critical illness	New:Previously reported but excluded because of high heterogeneity	rs111837807	0.217	0.0287	1.24	1.17	1.31	4.73e-14	-	Disease severity	C6orf15,PSORS1C1,CDSN,PSORS1C2,CCHCR1,TCF19,POU5F1,HLA-C,HLA-B	C6orf15,CCHCR1,PSORS1C1,TCF19	TCF19, POU5F1, HLA-C	CCHCR1
rs111837807	6	31153455	T	C	0.0867	Hospitalized	New:Previously reported but excluded because of high heterogeneity	rs111837807	0.12	0.018	1.13	1.09	1.17	2.33e-11	2.66e-05	Disease severity	C6orf15,PSORS1C1,CDSN,PSORS1C2,CCHCR1,TCF19,POU5F1,HLA-C,HLA-B	C6orf15,CCHCR1,PSORS1C1,TCF19	TCF19, POU5F1, HLA-C	CCHCR1
rs111837807	6	31153455	T	C	0.0852	Reported infection	New:Previously reported but excluded because of high heterogeneity	rs111837807	0.0383	0.00728	1.04	1.02	1.05	1.44e-07	-	Disease severity	C6orf15,PSORS1C1,CDSN,PSORS1C2,CCHCR1,TCF19,POU5F1,HLA-C,HLA-B	C6orf15,CCHCR1,PSORS1C1,TCF19	TCF19, POU5F1, HLA-C	CCHCR1
rs2071351	6	33076153	A	G	0.175	Critical illness	New	-	0.052	0.022	1.05	1.01	1.1	0.0184	-	Infection susceptibility	HLA-DPA1,HLA-DPB1	HLA-DPA1	HLA-DPA1	HLA-DPA1, HLA-DPB1
rs2071351	6	33076153	A	G	0.188	Hospitalized	New	-	0.0496	0.0125	1.05	1.03	1.08	7.83e-05	-	Infection susceptibility	HLA-DPA1,HLA-DPB1	HLA-DPA1	HLA-DPA1	HLA-DPA1, HLA-DPB1
rs2071351	6	33076153	A	G	0.191	Reported infection	New	-	0.0272	0.00498	1.03	1.02	1.04	4.6e-08	0.161	Infection susceptibility	HLA-DPA1,HLA-DPB1	HLA-DPA1	HLA-DPA1	HLA-DPA1, HLA-DPB1
rs41435745	6	41522644	G	C	0.0337	Critical illness	Previously reported	rs1886814	0.37	0.0544	1.45	1.3	1.61	1.13e-11	-	Disease severity	FOXP4		FOXP4	FOXP4
rs41435745	6	41522644	G	C	0.0367	Hospitalized	Previously reported	rs1886814	0.185	0.0258	1.2	1.14	1.27	6.85e-13	1.52e-05	Disease severity	FOXP4		FOXP4	FOXP4
rs41435745	6	41522644	G	C	0.0374	Reported infection	Previously reported	rs1886814	0.0584	0.0112	1.06	1.04	1.08	1.61e-07	-	Disease severity	FOXP4		FOXP4	FOXP4
rs505922	9	133273813	C	T	0.651	Critical illness	Previously reported	rs912805253	-0.119	0.0178	0.888	0.857	0.919	2.53e-11	-	Infection susceptibility	ABO	ABO	OBP2B, ABO	ABO
rs505922	9	133273813	C	T	0.658	Hospitalized	Previously reported	rs912805253	-0.103	0.0106	0.902	0.884	0.921	1.71e-22	-	Infection susceptibility	ABO	ABO	OBP2B, ABO	ABO
rs505922	9	133273813	C	T	0.652	Reported infection	Previously reported	rs912805253	-0.0785	0.00409	0.925	0.917	0.932	3.41e-82	8.81e-07	Infection susceptibility	ABO	ABO	OBP2B, ABO	ABO
rs721917	10	79946568	A	G	0.421	Critical illness	New	-	0.0899	0.0179	1.09	1.06	1.13	4.85e-07	-	Disease severity	SFTPD	SFTPD		SFTPD
rs721917	10	79946568	A	G	0.426	Hospitalized	New	-	0.0588	0.0104	1.06	1.04	1.08	1.69e-08	0.272	Disease severity	SFTPD	SFTPD		SFTPD
rs721917	10	79946568	A	G	0.428	Reported infection	New	-	0.0176	0.00396	1.02	1.01	1.03	8.7e-06	-	Disease severity	SFTPD	SFTPD		SFTPD
rs35705950	11	1219991	G	T	0.106	Critical illness	New	-	-0.181	0.0339	0.834	0.781	0.892	9.04e-08	-	Disease severity	MUC5B		MUC5B	MUC5B
rs35705950	11	1219991	G	T	0.101	Hospitalized	New	-	-0.112	0.0192	0.894	0.861	0.928	6.47e-09	0.156	Disease severity	MUC5B		MUC5B	MUC5B
rs35705950	11	1219991	G	T	0.101	Reported infection	New	-	-0.0043	0.00687	0.996	0.982	1.01	0.531	-	Disease severity	MUC5B		MUC5B	MUC5B
rs766826	11	34507219	C	T	0.341	Critical illness	New	-	-0.108	0.0217	0.898	0.86	0.937	5.97e-07	-	Disease severity	ELF5		CAT, ELF5	ELF5
rs766826	11	34507219	C	T	0.335	Hospitalized	New	-	-0.0826	0.0118	0.921	0.9	0.942	2.93e-12	0.00955	Disease severity	ELF5		CAT, ELF5	ELF5
rs766826	11	34507219	C	T	0.329	Reported infection	New	-	-0.0136	0.00429	0.986	0.978	0.995	0.00153	-	Disease severity	ELF5		CAT, ELF5	ELF5
rs10774679	12	112936943	C	T	0.644	Critical illness	Previously reported	rs10774671	0.112	0.0181	1.12	1.08	1.16	5.53e-10	-	Disease severity	OAS1,OAS3,OAS2	OAS1,OAS3	OAS1, OAS3	OAS1
rs10774679	12	112936943	C	T	0.644	Hospitalized	Previously reported	rs10774671	0.0772	0.0108	1.08	1.06	1.1	6.97e-13	0.0691	Disease severity	OAS1,OAS3,OAS2	OAS1,OAS3	OAS1, OAS3	OAS1
rs10774679	12	112936943	C	T	0.646	Reported infection	Previously reported	rs10774671	0.0212	0.00412	1.02	1.01	1.03	2.53e-07	-	Disease severity	OAS1,OAS3,OAS2	OAS1,OAS3	OAS1, OAS3	OAS1
rs12809318	12	132564254	T	C	0.511	Critical illness	New	-	-0.0887	0.0182	0.915	0.883	0.948	1.04e-06	-	Disease severity	FBRSL1			FBRSL1
rs12809318	12	132564254	T	C	0.518	Hospitalized	New	-	-0.0636	0.0107	0.938	0.919	0.958	3.22e-09	0.899	Disease severity	FBRSL1			FBRSL1
rs12809318	12	132564254	T	C	0.517	Reported infection	New	-	-0.0096	0.004	0.99	0.983	0.998	0.0164	-	Disease severity	FBRSL1			FBRSL1
rs117169628	16	89196249	G	A	0.137	Critical illness	New	-	0.143	0.026	1.15	1.1	1.21	4.05e-08	-	Disease severity	ACSF3,CDH15,SLC22A31	SLC22A31	ACSF3, SLC22A31, ZNF778, CDH15	SLC22A31
rs117169628	16	89196249	G	A	0.137	Hospitalized	New	-	0.0882	0.0158	1.09	1.06	1.13	2.55e-08	0.791	Disease severity	ACSF3,CDH15,SLC22A31	SLC22A31	ACSF3, SLC22A31, ZNF778, CDH15	SLC22A31
rs117169628	16	89196249	G	A	0.136	Reported infection	New	-	0.0186	0.00582	1.02	1.01	1.03	0.00139	-	Disease severity	ACSF3,CDH15,SLC22A31	SLC22A31	ACSF3, SLC22A31, ZNF778, CDH15	SLC22A31
rs61667602	17	45707983	T	C	0.195	Critical illness	Previously reported	rs1819040	-0.119	0.0219	0.888	0.851	0.927	6.2e-08	-	Disease severity	ARHGAP27,PLEKHM1,LINC02210-CRHR1,CRHR1,SPPL2C,MAPT,STH,KANSL1,LRRC37A,ARL17B,LRRC37A2,ARL17A,NSF	ARHGAP27,KANSL1,MAPT,SPPL2C,STH	PLEKHM1, ARHGAP27, LRRC37A4P, KANSL1-AS1, DND1P1, LRRC37A2, MAPT, ARL17A, KANSL1, WNT3	CRHR1
rs61667602	17	45707983	T	C	0.189	Hospitalized	Previously reported	rs1819040	-0.0932	0.0134	0.911	0.887	0.935	3.77e-12	0.519	Disease severity	ARHGAP27,PLEKHM1,LINC02210-CRHR1,CRHR1,SPPL2C,MAPT,STH,KANSL1,LRRC37A,ARL17B,LRRC37A2,ARL17A,NSF	ARHGAP27,KANSL1,MAPT,SPPL2C,STH	PLEKHM1, ARHGAP27, LRRC37A4P, KANSL1-AS1, DND1P1, LRRC37A2, MAPT, ARL17A, KANSL1, WNT3	CRHR1
rs61667602	17	45707983	T	C	0.184	Reported infection	Previously reported	rs1819040	-0.016	0.00565	0.984	0.973	0.995	0.00474	-	Disease severity	ARHGAP27,PLEKHM1,LINC02210-CRHR1,CRHR1,SPPL2C,MAPT,STH,KANSL1,LRRC37A,ARL17B,LRRC37A2,ARL17A,NSF	ARHGAP27,KANSL1,MAPT,SPPL2C,STH	PLEKHM1, ARHGAP27, LRRC37A4P, KANSL1-AS1, DND1P1, LRRC37A2, MAPT, ARL17A, KANSL1, WNT3	CRHR1
rs77534576	17	49863303	C	T	0.0331	Critical illness	Previously reported	rs77534576	0.266	0.0507	1.3	1.18	1.44	1.55e-07	-	Disease severity	KAT7,TAC4		DLX3, XYLT2	FLJ45513
rs77534576	17	49863303	C	T	0.0308	Hospitalized	Previously reported	rs77534576	0.209	0.0316	1.23	1.16	1.31	4.29e-11	0.348	Disease severity	KAT7,TAC4		DLX3, XYLT2	FLJ45513
rs77534576	17	49863303	C	T	0.0307	Reported infection	Previously reported	rs77534576	0.0273	0.0117	1.03	1	1.05	0.0193	-	Disease severity	KAT7,TAC4		DLX3, XYLT2	FLJ45513
rs2109069	19	4719431	G	A	0.317	Critical illness	Previously reported	rs2109069	0.191	0.0191	1.21	1.17	1.26	1.41e-23	-	Disease severity	DPP9		DPP9	DPP9
rs2109069	19	4719431	G	A	0.308	Hospitalized	Previously reported	rs2109069	0.112	0.0115	1.12	1.09	1.14	2.05e-22	0.0212	Disease severity	DPP9		DPP9	DPP9
rs2109069	19	4719431	G	A	0.308	Reported infection	Previously reported	rs2109069	0.0331	0.00446	1.03	1.02	1.04	1.21e-13	-	Disease severity	DPP9		DPP9	DPP9
rs11085727	19	10355447	C	T	0.283	Critical illness	Previously reported	rs74956615	0.178	0.0188	1.19	1.15	1.24	3.64e-21	-	Disease severity	TYK2		TYK2	TYK2
rs11085727	19	10355447	C	T	0.273	Hospitalized	Previously reported	rs74956615	0.0888	0.0117	1.09	1.07	1.12	2.66e-14	1.61e-05	Disease severity	TYK2		TYK2	TYK2
rs11085727	19	10355447	C	T	0.272	Reported infection	Previously reported	rs74956615	0.0144	0.00437	1.01	1.01	1.02	0.00096	-	Disease severity	TYK2		TYK2	TYK2
rs4801778	19	48867352	G	T	0.175	Critical illness	Previously reported	rs4801778	-0.0812	0.0241	0.922	0.879	0.967	0.000741	-	Infection susceptibility	PLEKHA4,PPP1R15A,TULP2,NUCB1	PPP1R15A	PLEKHA4, HSD17B14, PPP1R15A, TULP2	TULP2, HSD17B14
rs4801778	19	48867352	G	T	0.175	Hospitalized	Previously reported	rs4801778	-0.0429	0.0141	0.958	0.932	0.985	0.00236	-	Infection susceptibility	PLEKHA4,PPP1R15A,TULP2,NUCB1	PPP1R15A	PLEKHA4, HSD17B14, PPP1R15A, TULP2	TULP2, HSD17B14
rs4801778	19	48867352	G	T	0.174	Reported infection	Previously reported	rs4801778	-0.0393	0.00526	0.961	0.952	0.971	8.17e-14	0.457	Infection susceptibility	PLEKHA4,PPP1R15A,TULP2,NUCB1	PPP1R15A	PLEKHA4, HSD17B14, PPP1R15A, TULP2	TULP2, HSD17B14
rs1405655	19	50379362	T	C	0.33	Critical illness	New	-	0.101	0.0185	1.11	1.07	1.15	4.32e-08	-	Disease severity	NAPSA,NR1H2,POLD1	NAPSA	KCNC3, NAPSB, NAPSA	KCNC3,NAPSA
rs1405655	19	50379362	T	C	0.334	Hospitalized	New	-	0.0712	0.0109	1.07	1.05	1.1	5.34e-11	0.592	Disease severity	NAPSA,NR1H2,POLD1	NAPSA	KCNC3, NAPSB, NAPSA	KCNC3,NAPSA
rs1405655	19	50379362	T	C	0.333	Reported infection	New	-	0.0166	0.00413	1.02	1.01	1.03	5.93e-05	-	Disease severity	NAPSA,NR1H2,POLD1	NAPSA	KCNC3, NAPSB, NAPSA	KCNC3,NAPSA
rs13050728	21	33242905	T	C	0.659	Critical illness	Previously reported	rs13050728	-0.17	0.0192	0.844	0.813	0.876	1.06e-18	-	Disease severity	IFNAR2		IL10RB, IFNAR2, IL10RB-DT	IFNAR2
rs13050728	21	33242905	T	C	0.658	Hospitalized	Previously reported	rs13050728	-0.109	0.0111	0.897	0.877	0.916	5.13e-23	0.316	Disease severity	IFNAR2		IL10RB, IFNAR2, IL10RB-DT	IFNAR2
rs13050728	21	33242905	T	C	0.654	Reported infection	Previously reported	rs13050728	-0.0215	0.0042	0.979	0.971	0.987	3.11e-07	-	Disease severity	IFNAR2		IL10RB, IFNAR2, IL10RB-DT	IFNAR2
rs190509934	23	15602217	T	C	TBA	Critical illness	New	-	-0.565	0.186	0.568	0.395	0.817	0.00232	-	Infection susceptibility	ACE2			ACE2, AC097625.1
rs190509934	23	15602217	T	C	0.00277	Hospitalized	New	-	-0.409	0.118	0.664	0.527	0.837	0.000508	-	Infection susceptibility	ACE2			ACE2, AC097625.1
rs190509934	23	15602217	T	C	0.00306	Reported infection	New	-	-0.376	0.0433	0.687	0.631	0.747	3.63e-18	0.804	Infection susceptibility	ACE2			ACE2, AC097625.1

## Sheet: S3_lead_variants_classification
Supplementary Table 3. Probabilistic assignment of variants into disease severity vs infection susceptibility. We report the results of the phenotypic impact assignment for each of the genome-wide significant variants reported in Supplementary Table 2. Beta, standard error and p-values are reported for a restricred meta-analysis of hospitalized COVID19 cases (n cases = 23,988 cases, n controls = …
rsid	Chromosome (b38)	Position (b38)	Reference allele	Effect Allele	Beta_Hospitalized	SE_beta_Hospitalized	Pval_Hospitalized	Beta_Reported_infection	SE_beta_Reported_infection	Pval_Reported_infection	Beta_Reported_infection_not_Hospitalized	SE_beta_Reported_infection_not_Hospitalized	Pval_Reported_infection_not_Hospitalized	Prob_INF	Prob_SEV	Phenotypic impact assignment
rs148063273	1	155127096	C	T	0.27662	0.056941	1.186e-06	0.14785	0.027139	5.102e-08	0.112789	0.0301622	0.000184455	0.994003	0.00599708	Infection susceptibility
rs67579710	1	155203736	G	A	-0.1035	0.016868	8.461e-10	-0.016251	0.0074296	0.02872	0.00549116	0.00855815	0.521114	1.75336e-07	1	Disease severity
rs73062389	3	45793925	G	A	0.16524	0.024683	2.166e-11	0.2064	0.010753	4.161e-82	0.216657	0.0125232	4.66387e-67	1	1.62672e-63	Infection susceptibility
rs35508621	3	45838989	T	C	0.39561	0.019124	4.551e-95	0.10766	0.0085999	5.927e-36	0.0359038	0.00970275	0.00021528	2.43793e-53	1	Disease severity
rs17412601	3	101780431	T	C	-0.05626	0.011592	1.214e-06	-0.053697	0.0050454	1.884e-26	-0.0530583	0.00588132	1.85528e-19	1	2.60651e-13	Infection susceptibility
rs111837807	6	31153455	T	C	0.12413	0.0182	9.09e-12	0.042287	0.0082215	2.697e-07	0.021892	0.00923395	0.0177489	7.79938e-05	0.999922	Disease severity
rs2071351	6	33076153	A	G	0.048486	0.012689	0.0001328	0.031755	0.0057917	4.184e-08	0.0275857	0.00643789	1.82825e-05	0.993806	0.00619375	Infection susceptibility
rs41435745	6	41522644	G	C	0.18771	0.026104	6.45e-13	0.072406	0.012087	2.097e-09	0.042822	0.0134335	0.00143404	0.00184051	0.998159	Disease severity
rs505922	9	133273813	C	T	-0.10495	0.010688	9.363e-23	-0.093162	0.0048242	4.311e-83	-0.0902245	0.00542266	3.67267e-62	1	9.53048e-40	Infection susceptibility
rs721917	10	79946568	A	G	0.058547	0.010534	2.726e-08	0.021722	0.00468	3.458e-06	0.0125453	0.00534453	0.0189089	0.00705518	0.992945	Disease severity
rs35705950	11	1219991	G	T	-0.11116	0.019347	9.155e-09	-0.0056852	0.0081477	0.4853	0.0205988	0.00981589	0.03586	1.63543e-07	1	Disease severity
rs766826	11	34507219	C	T	-0.08322	0.011926	2.987e-12	-0.016872	0.0050772	0.0008904	-0.000338303	0.00605077	0.955413	4.36115e-08	1	Disease severity
rs10774679	12	112936943	C	T	0.077151	0.010868	1.26e-12	0.022428	0.004878	4.268e-06	0.00879121	0.00551399	0.110858	3.07462e-06	0.999997	Disease severity
rs12809318	12	132564254	T	C	-0.061911	0.010825	1.071e-08	-0.016275	0.004789	0.0006776	-0.00490266	0.00549217	0.372037	7.96414e-05	0.99992	Disease severity
rs117169628	16	89196249	G	A	0.085981	0.015969	7.275e-08	0.015906	0.0069258	0.02164	-0.00155645	0.00810203	0.847659	1.08781e-05	0.999989	Disease severity
rs61667602	17	45707983	T	C	-0.093468	0.01355	5.278e-12	-0.014726	0.0060025	0.01415	0.00489624	0.00687473	0.476336	6.66267e-09	1	Disease severity
rs77534576	17	49863303	C	T	0.21025	0.031947	4.665e-11	0.042729	0.01386	0.00205	0.000983333	0.0162086	0.951624	1.44915e-07	1	Disease severity
rs2109069	19	4719431	G	A	0.11056	0.011633	2.012e-21	0.038017	0.005194	2.489e-13	0.0199395	0.00590212	0.000729174	5.5785e-08	1	Disease severity
rs11085727	19	10355447	C	T	0.08701	0.011737	1.231e-13	0.022891	0.0052151	1.137e-05	0.00691276	0.00595488	0.245701	1.46542e-07	1	Disease severity
rs4801778	19	48867352	G	T	-0.040975	0.014202	0.003913	-0.042769	0.0062437	7.386e-12	-0.0432161	0.00720553	2.00222e-09	0.999999	9.96306e-07	Infection susceptibility
rs1405655	19	50379362	T	C	0.072116	0.010968	4.865e-11	0.020705	0.0048806	2.212e-05	0.00789355	0.00556472	0.156045	1.39264e-05	0.999986	Disease severity
rs13050728	21	33242905	T	C	-0.10912	0.011146	1.247e-22	-0.024679	0.0049668	6.74e-07	-0.00363659	0.00565503	0.520178	9.07247e-14	1	Disease severity
rs190509934	23	15602217	T	C	-0.40873	0.11757	0.0005083	-0.38417	0.046879	2.507e-16	-0.37805	0.0596503	2.3312e-10	1	4.82927e-11	Infection susceptibility
Column name			Description
Beta_Hospitalized			log odds ratio per effect allele in B2 GWAS (hospitalized cases vs population controls)
SE_beta_Hospitalized			SE of Beta_Hospitalized
Pval_Hospitalized			P-value of Beta_Hospitalized
Beta_Reported_infection			log odds ratio per effect allele in C2 GWAS (reported infection vs population controls)
SE_beta_Reported_infection			SE of Beta_Reported_infection
Pval_Reported_infection			P-value of Beta_Reported_infection
Beta_Reported_infection_not_Hospitalized			log odds ratio per effect allele in computationally inferred hypothetical GWAS of infected but not hospitalized cases vs population controls
SE_beta_Reported_infection_not_Hospitalized			SE of Beta_Reported_infection_not_Hospitalized
Pval_Reported_infection_not_Hospitalized			P-value of Beta_Reported_infection_not_Hospitalized
Prob_INF			Posterior probability of model INF (variant associates with susceptibility to infection)
Prob_SEV			Posterior probability of model SEV (variant associates with severity of disease)
Phenotypic_impact_assignment			Binary assignment of variant between models INF (infection susceptibility) and SEV (disease severity) based on posterior probabilities Prob_INF and Prob_SEV

## Sheet: S4_between_ancestry_heterogenei
Supplementary Table 4. Between-ancestry heterogeity test for COVID-19 meta-analysis lead variants. We report lead variant summary information for each locus reported in Supplementary Table 2, with meta-analysis results stratified by genetic ancestry (AFR=African, AMR=Ad-mixed American, EAS=East Asian, EUR=European, MID=Middle Eastern, SAS=South Asian). Meta-analysis P-values reported are unadjust…
rsid	Chromosome (b38)	Position (b38)	Reference allele	Effect Allele	COVID-19 phenotype	Suggested phenotypic impact	Beta	SE_beta	Pval	Between-ancestry heterogeneity Pval	beta_EUR	beta_AMR	beta_MID	beta_AFR	beta_EAS	beta_SAS	sebeta_EUR	sebeta_AMR	sebeta_MID	sebeta_AFR	sebeta_EAS	sebeta_SAS	pval_EUR	pval_AMR	pval_MID	pval_AFR	pval_EAS	pval_SAS	AF_EUR	AF_AMR	AF_MID	AF_AFR	AF_EAS	AF_SAS	N_cases_EUR	N_cases_AMR	N_cases_MID	N_cases_AFR	N_cases_EAS	N_cases_SAS	N_controls_EUR	N_controls_AMR	N_controls_MID	N_controls_AFR	N_controls_EAS	N_controls_SAS	N_studies_EUR	N_studies_AMR	N_studies_MID
rs148063273	1	155127096	C	T	Reported infection	infection susceptibility	0.130567	0.0217494	1.93397e-09	0.0980716	0.129305	0.191707	0.791171	-0.635822	NA	NA	0.022396	0.0955385	0.593364	0.355648	NA	NA	7.75951e-09	0.0447925	0.182412	0.0738106	NA	NA	0.0377569	0.104458	0.00214927	0.21019	NA	NA	94307	9889	789	2541	0	0	2226070	72720	14870	15017	0	0	34	7	2
rs67579710	1	155203736	G	A	Hospitalized	disease severity	-0.106341	0.0166649	1.75802e-10	0.681003	-0.113018	-0.109704	-0.243621	-0.0627901	-0.291762	-0.164659	0.019572	0.0743404	0.191799	0.0378794	0.187525	0.132783	7.71925e-09	0.140026	0.204018	0.0973915	0.119743	0.214953	0.119937	0.1267	0.0837391	0.252616	0.0168187	0.06867	18605	1709	417	2280	1265	465	2490909	150547	14311	122105	14754	42575	24	4	3
rs73062389	3	45793925	G	A	Reported infection	infection susceptibility	0.164877	0.00903986	2.53482e-74	0.0306283	0.160314	0.18852	0.0525058	0.370785	1.4342	0.113725	0.00942797	0.0392196	0.112941	0.0671761	1.1374	0.166963	7.65944e-65	1.53379e-06	0.642005	3.39778e-08	0.207328	0.495784	0.0821272	0.134208	0.0524252	0.0376623	0.004614	0.0199801	90577	10109	936	8628	104	930	2003289	75831	15638	127490	2605	12386	40	8	3
rs35508621	3	45838989	T	C	Hospitalized	disease severity	0.401296	0.0189003	4.80818e-100	0.0463301	0.405504	0.533029	0.634452	0.239921	0.132563	0.336933	0.0206207	0.0845508	0.167233	0.126281	0.125034	0.0829583	4.30484e-86	2.89595e-10	0.000148348	0.0574454	0.289046	4.87635e-05	0.0971206	0.090755	0.0911179	0.0357955	0.013239	0.236208	18605	1709	417	2280	709	465	2490909	150547	14311	122105	2031	42575	24	4	3
rs17412601	3	101780431	T	C	Reported infection	infection susceptibility	-0.0431705	0.00422568	1.67737e-24	0.358931	-0.0409968	-0.0707603	0.0102099	-0.0672708	0.00906342	-0.0423443	0.00454206	0.0191058	0.0575993	0.0196144	0.0581448	0.0250466	1.78012e-19	0.000212563	0.859306	0.000604324	0.87613	0.0909091	0.36054	0.305602	0.242408	0.283974	0.356156	0.220642	97783	10109	936	8628	1286	6081	2295876	75831	15638	127490	12238	41399	45	8	3
rs111837807	6	31153455	T	C	Hospitalized	disease severity	0.120209	0.0179861	2.33402e-11	0.711325	0.129327	0.101456	-0.0735723	0.0648189	0.187912	0.0469635	0.0202993	0.0617979	0.179089	0.0705463	0.106458	0.110313	1.87805e-10	0.100645	0.681208	0.358193	0.0775425	0.670306	0.105916	0.146597	0.106199	0.0724878	0.0780834	0.101562	18605	1709	357	2280	1414	465	2490909	150547	951	122105	15499	42575	24	4	2
rs2071351	6	33076153	A	G	Reported infection	infection susceptibility	0.0272478	0.00498479	4.59817e-08	0.254073	0.0213972	0.0419872	0.0266408	0.0371861	0.0909688	0.0605186	0.00567803	0.0196352	0.056927	0.016795	0.0440156	0.0210196	0.000164281	0.0324873	0.639797	0.0268206	0.0387587	0.00398741	0.183536	0.281322	0.261954	0.514423	0.578621	0.340001	97442	10109	936	8628	1910	6081	2242904	75831	15638	127490	18787	41399	43	8	3
rs41435745	6	41522644	G	C	Hospitalized	disease severity	0.185472	0.0258228	6.84615e-13	7.01569e-05	0.25171	0.141215	0.708666	0.165181	0.0355351	0.533407	0.0445199	0.0596835	0.225328	0.0639847	0.0521497	0.109937	1.5688e-08	0.017978	0.00166064	0.00983501	0.495615	1.22256e-06	0.0465678	0.177516	0.0563003	0.101296	0.295574	0.12241	16182	1709	417	1976	1265	465	2478826	150547	14311	119495	14754	42575	20	4	3
rs505922	9	133273813	C	T	Reported infection	infection susceptibility	-0.0785071	0.00408802	3.41356e-82	0.117218	-0.0782838	-0.116038	-0.0738093	-0.0772335	-0.0886451	-0.0352594	0.0044785	0.0183015	0.0537793	0.0172172	0.0338326	0.0204065	2.03868e-68	2.29259e-10	0.169924	7.26315e-06	0.00879007	0.0840138	0.642907	0.677539	0.695494	0.636274	0.537672	0.591629	97614	10109	936	8628	2047	6081	2295686	75831	15638	127490	19113	41399	44	8	3
rs721917	10	79946568	A	G	Hospitalized	disease severity	0.0588207	0.0104276	1.69196e-08	0.593549	0.060901	0.0478294	-0.0852105	0.0364419	0.0997698	0.101539	0.0119787	0.0435287	0.101434	0.0323128	0.0467655	0.0730226	3.69338e-07	0.271855	0.400877	0.259411	0.0328917	0.164375	0.424582	0.428927	0.456686	0.410017	0.61389	0.674133	18605	1709	417	2280	1414	465	2490909	150547	14311	122105	15499	42575	24	4	3
rs35705950	11	1219991	G	T	Hospitalized	disease severity	-0.111541	0.0192175	6.46977e-09	0.00244636	-0.104011	-0.0407469	-0.360945	-0.0982524	1.75166	-0.490038	0.0204626	0.0843755	0.142643	0.116069	0.712706	0.136468	3.71549e-07	0.62915	0.0113929	0.397275	0.0139807	0.000329568	0.127959	0.11538	0.167691	0.0431379	0.00307476	0.082299	16076	1709	417	2280	641	465	2206373	150547	14311	122105	8205	42575	19	4	3
rs766826	11	34507219	C	T	Hospitalized	disease severity	-0.0826327	0.0118364	2.92543e-12	0.67637	-0.0865371	-0.0579486	0.0994199	-0.0985771	-0.075036	-0.0732581	0.0136648	0.0462867	0.113132	0.0402506	0.0468831	0.0777787	2.40685e-10	0.210588	0.379513	0.014322	0.109489	0.346255	0.3381	0.418699	0.42869	0.263264	0.484952	0.45928	16090	1709	417	2280	1265	465	2481047	150547	14311	122105	14754	42575	20	4	3
rs10774679	12	112936943	C	T	Hospitalized	disease severity	0.0772465	0.0107585	6.96852e-13	0.605306	0.0763488	0.0277222	-0.0399721	0.109092	0.101492	0.0524619	0.0124168	0.0480119	0.10658	0.0336116	0.0418898	0.0752293	7.80492e-10	0.563667	0.707629	0.00117173	0.0153999	0.485577	0.645616	0.660077	0.574459	0.413578	0.741803	0.671512	18605	1709	417	2280	1551	465	2490909	150547	14311	122105	15825	42575	24	4	3
rs12809318	12	132564254	T	C	Hospitalized	disease severity	-0.0636382	0.0107494	3.21599e-09	0.975526	-0.0633322	-0.0528913	-0.102804	-0.0822222	-0.0264201	-0.0536602	0.0119825	0.0506997	0.102298	0.0364464	0.0627905	0.0709741	1.25434e-07	0.296844	0.31492	0.0240723	0.673925	0.449617	0.501637	0.643275	0.567438	0.686873	0.826199	0.626949	18135	1569	417	2280	1414	465	2490629	56220	14311	122105	15499	42575	23	3	3
rs117169628	16	89196249	G	A	Hospitalized	disease severity	0.0881575	0.0158281	2.5522e-08	0.972797	0.087145	0.114445	0.174494	0.0607537	0.286777	0.0378859	0.0167712	0.0684576	0.151917	0.0969095	0.543733	0.119767	2.03504e-07	0.0945706	0.250716	0.530717	0.5979	0.751753	0.161795	0.143057	0.127915	0.0482841	0.00474942	0.0894372	18605	1709	417	2280	641	465	2490909	150547	14311	122105	8205	42575	24	4	3
rs61667602	17	45707983	T	C	Hospitalized	disease severity	-0.0932061	0.0134197	3.77221e-12	0.610608	-0.0904263	-0.0488306	-0.10205	-0.174176	NA	-0.120436	0.0143818	0.0575232	0.136393	0.0570451	NA	0.135062	3.22522e-10	0.395945	0.454337	0.00226333	NA	0.372549	0.212502	0.205648	0.193527	0.121948	NA	0.0651108	18516	1709	417	2280	0	465	2216587	150547	14311	122105	0	42575	23	4	3
rs77534576	17	49863303	C	T	Hospitalized	disease severity	0.208674	0.0316479	4.29245e-11	0.771737	0.19322	0.298802	0.225126	0.045925	0.11363	0.336728	0.0361993	0.0878568	0.304063	0.373784	0.148383	0.153698	9.41374e-08	0.000671378	0.459062	0.902214	0.443803	0.0284634	0.0511122	0.0924834	0.0213896	0.136343	0.0185553	0.0520359	18605	1709	417	676	1265	465	2490909	150547	14311	21366	14754	42575	24	4	3
rs2109069	19	4719431	G	A	Hospitalized	disease severity	0.112142	0.0115143	2.04792e-22	0.754021	0.118186	0.0729327	0.213367	0.092562	0.0586718	0.14908	0.0127962	0.0500781	0.12815	0.040071	0.0565332	0.15776	2.55756e-20	0.145288	0.0959161	0.0208908	0.29935	0.344669	0.325724	0.279564	0.199118	0.226345	0.144027	0.2065	18369	1709	417	2280	1551	126	2490255	150547	14311	122105	15825	8750	23	4	3
rs11085727	19	10355447	C	T	Hospitalized	disease severity	0.0887934	0.0116622	2.66247e-14	0.208908	0.0980973	0.109674	0.00853158	0.0841957	-0.0277852	0.0622711	0.0130953	0.0488383	0.111262	0.04901	0.0483214	0.075255	6.83453e-14	0.0247264	0.938878	0.0858096	0.565285	0.407972	0.290927	0.285727	0.26229	0.131734	0.463797	0.289339	18135	1709	417	2280	927	465	2490629	150547	14311	122105	9276	42575	23	4	3
rs4801778	19	48867352	G	T	Reported infection	infection susceptibility	-0.0392948	0.00526209	8.17161e-14	0.683591	-0.0381389	-0.0617247	-0.102694	-0.0202656	-0.120113	-0.0539568	0.00563112	0.0251362	0.0625864	0.0237911	0.126813	0.0331239	1.26247e-11	0.0140647	0.100832	0.394317	0.343556	0.103327	0.197668	0.201486	0.196505	0.180415	0.0437656	0.128026	97021	10109	936	8628	1761	6081	2224613	75831	15638	127490	18042	41399	42	8	3
rs1405655	19	50379362	T	C	Hospitalized	disease severity	0.0712068	0.0108529	5.34219e-11	0.500047	0.0677112	0.128775	-0.000170542	0.0427885	0.105274	0.136227	0.0125396	0.0444104	0.100944	0.0326806	0.0515874	0.0685058	6.67158e-08	0.00373581	0.998652	0.190435	0.0412818	0.0467505	0.330605	0.401128	0.443988	0.496182	0.182566	0.379054	18605	1709	417	2280	1551	465	2490909	150547	14311	122105	15825	42575	24	4	3
rs13050728	21	33242905	T	C	Hospitalized	disease severity	-0.109348	0.0110686	5.1325e-23	0.83003	-0.106277	-0.146398	-0.0287699	-0.104627	-0.10618	-0.171612	0.0126959	0.0439658	0.104158	0.0382628	0.0460027	0.0719502	5.71277e-17	0.000869037	0.782383	0.00624861	0.0209921	0.0170722	0.653449	0.592911	0.575449	0.762224	0.443433	0.470158	18077	1709	417	2280	1414	465	2489729	150547	14311	122105	15499	42575	22	4	3
rs190509934	23	15602217	T	C	Reported infection	infection susceptibility	-0.37606	0.0432755	3.62724e-18	0.831766	-0.419411	-0.487436	-0.414509	-0.429128	NA	-0.320481	0.063239	0.265998	1.10346	0.208346	NA	0.0637673	3.30812e-11	0.0668798	0.707181	0.0394283	NA	5.01353e-07	0.0466451	0.244597	0.003487	0.180725	NA	0.0255056	69551	6393	147	2689	0	6081	1492248	26716	768	18058	0	41399	17	3	1
[truncated: 3 more columns]

## Sheet: S5_egenes
Supplementary Table 5. eGenes in GTEx v8 or eQTL catalogue. Genes with at least one fine-mapped cis-eQTL variant (PIP > 0.1) that is in LD with a lead variant (r2 > 0.6) in any tissue of GTEx v8 or eQTL catalogue. The r2 column represents the r2 value between the COVID-19 lead variant and eQTL variant.
COVID-19 Lead Variant	Rsid	eGene	eQTL_study	Tissue	eQTL variant	PIP	r2
chr3:101780431:T:C	rs17412601	PDCL3P4	GTEx_v8	Brain_Cerebellum	chr3:101654461:C:T	0.10356	0.928872
chr3:101780431:T:C	rs17412601	PDCL3P4	GTEx_v8	Brain_Putamen_basal_ganglia	chr3:101656914:A:T	0.14489	0.918156
chr3:101780431:T:C	rs17412601	PDCL3P4	GTEx_v8	Brain_Spinal_cord_cervical_c-1	chr3:101632628:G:A	0.37471	0.923208
chr3:101780431:T:C	rs17412601	PDCL3P4	GTEx_v8	Heart_Left_Ventricle	chr3:101785973:C:T	0.92747	0.993454
chr3:101780431:T:C	rs17412601	PDCL3P4	GTEx_v8	Muscle_Skeletal	chr3:101695258:T:C	0.18492	0.899905
chr3:101780431:T:C	rs17412601	SENP7	GTEx_v8	Skin_Not_Sun_Exposed_Suprapubic	chr3:101619019:T:C	0.10265	0.775026
chr3:101780431:T:C	rs17412601	ZBTB11-AS1	GTEx_v8	Muscle_Skeletal	chr3:101675373:C:T	0.16774	0.921384
chr6:31153455:T:C	rs111837807	AL662844.4	CAP	LCL_statin	chr6:31218026:G:A	0.1239	0.749167
chr6:31153455:T:C	rs111837807	HLA-C	Schmiedel_2018	B-cell_naive	chr6:31270250:C:A	0.10219	0.774614
chr6:31153455:T:C	rs111837807	POU5F1	ROSMAP	brain_naive	chr6:31201794:C:A	0.69327	0.600026
chr6:31153455:T:C	rs111837807	TCF19	BLUEPRINT_PE	T-cell	chr6:31158455:C:T	0.4994	0.970054
chr6:31153455:T:C	rs111837807	TCF19	Quach_2016	monocyte_naive	chr6:31158455:C:T	0.35325	0.970054
chr6:31153455:T:C	rs111837807	TCF19	Schmiedel_2018	B-cell_naive	chr6:31158455:C:T	0.48233	0.970054
chr6:31153455:T:C	rs111837807	TCF19	Schmiedel_2018	CD4_T-cell_naive	chr6:31158455:C:T	0.49951	0.970054
chr6:31153455:T:C	rs111837807	TCF19	Schmiedel_2018	CD8_T-cell_anti-CD3-CD28	chr6:31158455:C:T	0.49949	0.970054
chr6:31153455:T:C	rs111837807	TCF19	Schmiedel_2018	Tfh_memory	chr6:31158455:C:T	0.44458	0.970054
chr6:31153455:T:C	rs111837807	TCF19	Schmiedel_2018	Th1_memory	chr6:31113858:G:A	0.26647	0.777382
chr6:31153455:T:C	rs111837807	TCF19	Schmiedel_2018	Th1-17_memory	chr6:31158455:C:T	0.48899	0.970054
chr6:31153455:T:C	rs111837807	TCF19	Schmiedel_2018	Th17_memory	chr6:31158455:C:T	0.4838	0.970054
chr6:31153455:T:C	rs111837807	TCF19	Schmiedel_2018	Treg_memory	chr6:31158455:C:T	0.47696	0.970054
chr6:31153455:T:C	rs111837807	TCF19	Schmiedel_2018	Treg_naive	chr6:31158455:C:T	0.49844	0.970054
chr6:31153455:T:C	rs111837807	TCF19	TwinsUK	blood	chr6:31144707:C:T	0.33821	0.998073
chr6:33076153:A:G	rs2071351	HLA-DPA1	BLUEPRINT_SE	monocyte	chr6:33067311:T:G	0.15384	0.927929
chr6:33076153:A:G	rs2071351	HLA-DPA1	FUSION	muscle_naive	chr6:33069410:C:G	0.22858	0.95951
chr6:33076153:A:G	rs2071351	HLA-DPA1	GEUVADIS	LCL	chr6:33065862:G:A	0.16987	0.978031
chr6:41522644:G:C	rs41435745	FOXP4	GTEx_v8	Lung	chr6:41520640:G:A	0.32378	0.985852
chr9:133273813:C:T	rs505922	ABO	BrainSeq	brain	chr9:133257521:T:TC	0.99995	0.88819
chr9:133273813:C:T	rs505922	ABO	FUSION	muscle_naive	chr9:133257521:T:TC	0.36573	0.88819
chr9:133273813:C:T	rs505922	ABO	GTEx_v8	Adipose_Subcutaneous	chr9:133257521:T:TC	1	0.88819
chr9:133273813:C:T	rs505922	ABO	GTEx_v8	Adipose_Visceral_Omentum	chr9:133257521:T:TC	1	0.88819
chr9:133273813:C:T	rs505922	ABO	GTEx_v8	Artery_Coronary	chr9:133257521:T:TC	0.99519	0.88819
chr9:133273813:C:T	rs505922	ABO	GTEx_v8	Artery_Tibial	chr9:133257521:T:TC	1	0.88819
chr9:133273813:C:T	rs505922	ABO	GTEx_v8	Brain_Nucleus_accumbens_basal_ganglia	chr9:133257521:T:TC	0.37635	0.88819
chr9:133273813:C:T	rs505922	ABO	GTEx_v8	Breast_Mammary_Tissue	chr9:133257521:T:TC	0.87149	0.88819
chr9:133273813:C:T	rs505922	ABO	GTEx_v8	Colon_Sigmoid	chr9:133257521:T:TC	0.99865	0.88819
chr9:133273813:C:T	rs505922	ABO	GTEx_v8	Colon_Transverse	chr9:133273813:C:T	0.17708	1
chr9:133273813:C:T	rs505922	ABO	GTEx_v8	Esophagus_Gastroesophageal_Junction	chr9:133257521:T:TC	0.99998	0.88819
chr9:133273813:C:T	rs505922	ABO	GTEx_v8	Esophagus_Mucosa	chr9:133271745:T:C	0.11937	0.986302
chr9:133273813:C:T	rs505922	ABO	GTEx_v8	Esophagus_Muscularis	chr9:133257521:T:TC	1	0.88819
chr9:133273813:C:T	rs505922	ABO	GTEx_v8	Heart_Atrial_Appendage	chr9:133257521:T:TC	0.98817	0.88819
chr9:133273813:C:T	rs505922	ABO	GTEx_v8	Heart_Left_Ventricle	chr9:133257521:T:TC	1	0.88819
chr9:133273813:C:T	rs505922	ABO	GTEx_v8	Liver	chr9:133257521:T:TC	0.91507	0.88819
chr9:133273813:C:T	rs505922	ABO	GTEx_v8	Lung	chr9:133257521:T:TC	0.99813	0.88819
chr9:133273813:C:T	rs505922	ABO	GTEx_v8	Muscle_Skeletal	chr9:133257521:T:TC	1	0.88819
chr9:133273813:C:T	rs505922	ABO	GTEx_v8	Pancreas	chr9:133271745:T:C	0.22039	0.986302
chr9:133273813:C:T	rs505922	ABO	GTEx_v8	Pituitary	chr9:133257521:T:TC	0.77551	0.88819
chr9:133273813:C:T	rs505922	ABO	GTEx_v8	Spleen	chr9:133257521:T:TC	0.94418	0.88819
chr9:133273813:C:T	rs505922	ABO	GTEx_v8	Uterus	chr9:133257521:T:TC	0.17056	0.88819
chr9:133273813:C:T	rs505922	ABO	iPSCORE	iPSC	chr9:133257521:T:TC	0.83841	0.88819
chr9:133273813:C:T	rs505922	ABO	Lepik_2017	blood	chr9:133257521:T:TC	1	0.88819
chr9:133273813:C:T	rs505922	OBP2B	GTEx_v8	Skin_Sun_Exposed_Lower_leg	chr9:133257521:T:TC	0.14318	0.88819
chr11:1219991:G:T	rs35705950	MUC5B	GTEx_v8	Lung	chr11:1219991:G:T	1	1
chr11:34507219:C:T	rs766826	CAT	GTEx_v8	Thyroid	chr11:34482745:G:A	0.56258	0.836149
chr11:34507219:C:T	rs766826	ELF5	GTEx_v8	Lung	chr11:34507219:C:T	0.99778	1
chr12:112914354:T:C	rs4767023	OAS1	BLUEPRINT_SE	monocyte	chr12:112911065:G:A	0.15905	0.705049
chr12:112936943:C:T	rs10774679	OAS1	BLUEPRINT_SE	monocyte	chr12:112911065:G:A	0.15905	0.705049
chr12:112914354:T:C	rs4767023	OAS1	CEDAR	B-cell_CD19	chr12:112919404:G:A	0.20766	0.976981
chr12:112936943:C:T	rs10774679	OAS1	CEDAR	B-cell_CD19	chr12:112919404:G:A	0.20766	0.976981
chr12:112914354:T:C	rs4767023	OAS1	CEDAR	ileum	chr12:112919388:G:A	0.1986	0.982066
chr12:112936943:C:T	rs10774679	OAS1	CEDAR	ileum	chr12:112919388:G:A	0.1986	0.982066
chr12:112914354:T:C	rs4767023	OAS1	CEDAR	monocyte_CD14	chr12:112919388:G:A	0.53132	0.982066
chr12:112936943:C:T	rs10774679	OAS1	CEDAR	monocyte_CD14	chr12:112919388:G:A	0.53132	0.982066
chr12:112914354:T:C	rs4767023	OAS1	CEDAR	rectum	chr12:112923312:C:T	0.50366	0.97378
chr12:112936943:C:T	rs10774679	OAS1	CEDAR	rectum	chr12:112923312:C:T	0.50366	0.97378
chr12:112914354:T:C	rs4767023	OAS1	CEDAR	T-cell_CD4	chr12:112919388:G:A	0.33961	0.982354
chr12:112936943:C:T	rs10774679	OAS1	CEDAR	T-cell_CD4	chr12:112919388:G:A	0.33961	0.982354
chr12:112914354:T:C	rs4767023	OAS1	CEDAR	transverse_colon	chr12:112923312:C:T	0.50366	0.97378
chr12:112936943:C:T	rs10774679	OAS1	CEDAR	transverse_colon	chr12:112923312:C:T	0.50366	0.97378
chr12:112914354:T:C	rs4767023	OAS1	Fairfax_2012	B-cell_CD19	chr12:112919388:G:A	0.98024	0.982066
chr12:112936943:C:T	rs10774679	OAS1	Fairfax_2012	B-cell_CD19	chr12:112919388:G:A	0.98024	0.982066
chr12:112914354:T:C	rs4767023	OAS1	Fairfax_2014	monocyte_IFN24	chr12:112919388:G:A	0.99993	0.982066
chr12:112936943:C:T	rs10774679	OAS1	Fairfax_2014	monocyte_IFN24	chr12:112919388:G:A	0.99993	0.982066
chr12:112914354:T:C	rs4767023	OAS1	Fairfax_2014	monocyte_LPS2	chr12:112919388:G:A	0.99967	0.705049
chr12:112936943:C:T	rs10774679	OAS1	Fairfax_2014	monocyte_LPS2	chr12:112919388:G:A	0.99967	0.705049
chr12:112914354:T:C	rs4767023	OAS1	Fairfax_2014	monocyte_LPS24	chr12:112919388:G:A	0.63175	0.982354
chr12:112936943:C:T	rs10774679	OAS1	Fairfax_2014	monocyte_LPS24	chr12:112919388:G:A	0.63175	0.982354
chr12:112914354:T:C	rs4767023	OAS1	Fairfax_2014	monocyte_naive	chr12:112919388:G:A	1	0.982066
chr12:112936943:C:T	rs10774679	OAS1	Fairfax_2014	monocyte_naive	chr12:112919388:G:A	1	0.982066
chr12:112914354:T:C	rs4767023	OAS1	GTEx_v8	Adipose_Subcutaneous	chr12:112919388:G:A	0.56863	0.982066
chr12:112936943:C:T	rs10774679	OAS1	GTEx_v8	Adipose_Subcutaneous	chr12:112919388:G:A	0.56863	0.982066
chr12:112914354:T:C	rs4767023	OAS3	GTEx_v8	Cells_Cultured_fibroblasts	chr12:112938515:C:T	0.52933	0.92268
chr12:112936943:C:T	rs10774679	OAS3	GTEx_v8	Cells_Cultured_fibroblasts	chr12:112938515:C:T	0.52933	0.92268
chr12:112914354:T:C	rs4767023	OAS3	Quach_2016	monocyte_IAV	chr12:112938583:G:A	0.59144	0.934736
chr12:112936943:C:T	rs10774679	OAS3	Quach_2016	monocyte_IAV	chr12:112938583:G:A	0.59144	0.934736
chr12:112914354:T:C	rs4767023	OAS1	BLUEPRINT_SE	monocyte	chr12:112911065:G:A	0.15905	0.705049
chr12:112936943:C:T	rs10774679	OAS1	BLUEPRINT_SE	monocyte	chr12:112911065:G:A	0.15905	0.705049
chr12:112914354:T:C	rs4767023	OAS1	CEDAR	B-cell_CD19	chr12:112919404:G:A	0.20766	0.976981
chr12:112936943:C:T	rs10774679	OAS1	CEDAR	B-cell_CD19	chr12:112919404:G:A	0.20766	0.976981
chr12:112914354:T:C	rs4767023	OAS1	CEDAR	ileum	chr12:112919388:G:A	0.1986	0.982066
chr12:112936943:C:T	rs10774679	OAS1	CEDAR	ileum	chr12:112919388:G:A	0.1986	0.982066
chr12:112914354:T:C	rs4767023	OAS1	CEDAR	monocyte_CD14	chr12:112919388:G:A	0.53132	0.982066
chr12:112936943:C:T	rs10774679	OAS1	CEDAR	monocyte_CD14	chr12:112919388:G:A	0.53132	0.982066
chr12:112914354:T:C	rs4767023	OAS1	CEDAR	rectum	chr12:112923312:C:T	0.50366	0.97378
chr12:112936943:C:T	rs10774679	OAS1	CEDAR	rectum	chr12:112923312:C:T	0.50366	0.97378
chr12:112914354:T:C	rs4767023	OAS1	CEDAR	T-cell_CD4	chr12:112919388:G:A	0.33961	0.982354
chr12:112936943:C:T	rs10774679	OAS1	CEDAR	T-cell_CD4	chr12:112919388:G:A	0.33961	0.982354
chr12:112914354:T:C	rs4767023	OAS1	CEDAR	transverse_colon	chr12:112923312:C:T	0.50366	0.97378
chr12:112936943:C:T	rs10774679	OAS1	CEDAR	transverse_colon	chr12:112923312:C:T	0.50366	0.97378
chr12:112914354:T:C	rs4767023	OAS1	Fairfax_2012	B-cell_CD19	chr12:112919388:G:A	0.98024	0.982066
chr12:112936943:C:T	rs10774679	OAS1	Fairfax_2012	B-cell_CD19	chr12:112919388:G:A	0.98024	0.982066
chr12:112914354:T:C	rs4767023	OAS1	Fairfax_2014	monocyte_IFN24	chr12:112919388:G:A	0.99993	0.982066
chr12:112936943:C:T	rs10774679	OAS1	Fairfax_2014	monocyte_IFN24	chr12:112919388:G:A	0.99993	0.982066
chr12:112914354:T:C	rs4767023	OAS1	Fairfax_2014	monocyte_LPS2	chr12:112919388:G:A	0.99967	0.705049
chr12:112936943:C:T	rs10774679	OAS1	Fairfax_2014	monocyte_LPS2	chr12:112919388:G:A	0.99967	0.705049
chr12:112914354:T:C	rs4767023	OAS1	Fairfax_2014	monocyte_LPS24	chr12:112919388:G:A	0.63175	0.982354
chr12:112936943:C:T	rs10774679	OAS1	Fairfax_2014	monocyte_LPS24	chr12:112919388:G:A	0.63175	0.982354
chr12:112914354:T:C	rs4767023	OAS1	Fairfax_2014	monocyte_naive	chr12:112919388:G:A	1	0.982066
chr12:112936943:C:T	rs10774679	OAS1	Fairfax_2014	monocyte_naive	chr12:112919388:G:A	1	0.982066
chr12:112914354:T:C	rs4767023	OAS1	GTEx_v8	Adipose_Subcutaneous	chr12:112919388:G:A	0.56863	0.982066
chr12:112936943:C:T	rs10774679	OAS1	GTEx_v8	Adipose_Subcutaneous	chr12:112919388:G:A	0.56863	0.982066
chr12:112914354:T:C	rs4767023	OAS3	GTEx_v8	Cells_Cultured_fibroblasts	chr12:112938515:C:T	0.52933	0.92268
chr12:112936943:C:T	rs10774679	OAS3	GTEx_v8	Cells_Cultured_fibroblasts	chr12:112938515:C:T	0.52933	0.92268
chr12:112914354:T:C	rs4767023	OAS3	Quach_2016	monocyte_IAV	chr12:112938583:G:A	0.59144	0.934736
chr12:112936943:C:T	rs10774679	OAS3	Quach_2016	monocyte_IAV	chr12:112938583:G:A	0.59144	0.934736
chr16:89196249:G:A	rs117169628	AC137932.1	GTEx_v8	Skin_Sun_Exposed_Lower_leg	chr16:89202770:G:T	0.2579	0.762918
chr16:89196249:G:A	rs117169628	ACSF3	GTEx_v8	Cells_Cultured_fibroblasts	chr16:89132700:G:A	0.46326	0.66942
chr16:89196249:G:A	rs117169628	ACSF3	GTEx_v8	Heart_Left_Ventricle	chr16:89132700:G:A	0.47172	0.66942
chr16:89196249:G:A	rs117169628	ACSF3	GTEx_v8	Lung	chr16:89110549:G:A	0.27681	0.603083
chr16:89196249:G:A	rs117169628	ACSF3	GTEx_v8	Pancreas	chr16:89134987:C:T	0.19506	0.669314
chr16:89196249:G:A	rs117169628	ACSF3	HipSci	iPSC	chr16:89132700:G:A	0.49673	0.66942
chr16:89196249:G:A	rs117169628	CDH15	GENCORD	fibroblast	chr16:89193285:G:A	0.37361	0.65821
chr16:89196249:G:A	rs117169628	CDH15	GTEx_v8	Adipose_Visceral_Omentum	chr16:89197759:C:T	0.20063	0.691486
chr16:89196249:G:A	rs117169628	CDH15	GTEx_v8	Artery_Aorta	chr16:89194418:C:T	0.45471	0.691486
chr16:89196249:G:A	rs117169628	CDH15	GTEx_v8	Brain_Cerebellar_Hemisphere	chr16:89193285:G:A	0.12338	0.65821
chr16:89196249:G:A	rs117169628	CDH15	GTEx_v8	Brain_Cerebellum	chr16:89185368:G:A	0.22305	0.74019
chr16:89196249:G:A	rs117169628	CDH15	GTEx_v8	Cells_Cultured_fibroblasts	chr16:89193285:G:A	0.95953	0.691486
chr16:89196249:G:A	rs117169628	CDH15	GTEx_v8	Esophagus_Gastroesophageal_Junction	chr16:89200051:T:C	0.22709	0.778544
chr16:89196249:G:A	rs117169628	CDH15	GTEx_v8	Heart_Atrial_Appendage	chr16:89185368:G:A	0.28571	0.74019
chr16:89196249:G:A	rs117169628	CDH15	GTEx_v8	Lung	chr16:89193285:G:A	0.34378	0.691486
chr16:89196249:G:A	rs117169628	CDH15	GTEx_v8	Ovary	chr16:89185368:G:A	0.16889	0.65821
chr16:89196249:G:A	rs117169628	CDH15	GTEx_v8	Pancreas	chr16:89193285:G:A	0.56307	0.75182
chr16:89196249:G:A	rs117169628	CDH15	GTEx_v8	Pituitary	chr16:89182667:C:T	0.25405	0.735372
chr16:89196249:G:A	rs117169628	CDH15	GTEx_v8	Stomach	chr16:89193285:G:A	0.97955	0.691486
chr16:89196249:G:A	rs117169628	SLC22A31	Alasoo_2018	macrophage_Salmonella	chr16:89178857:C:A	0.63947	0.616518
chr16:89196249:G:A	rs117169628	SLC22A31	BLUEPRINT_PE	T-cell	chr16:89202660:C:G	0.44146	0.737758
chr16:89196249:G:A	rs117169628	SLC22A31	GEUVADIS	LCL	chr16:89207146:G:C	0.22855	0.762918
chr16:89196249:G:A	rs117169628	SLC22A31	GTEx_v8	Adipose_Subcutaneous	chr16:89197759:C:T	0.31824	0.691486
chr16:89196249:G:A	rs117169628	SLC22A31	GTEx_v8	Adipose_Visceral_Omentum	chr16:89193285:G:A	0.98891	0.691486
chr16:89196249:G:A	rs117169628	SLC22A31	GTEx_v8	Adrenal_Gland	chr16:89197759:C:T	0.38939	0.74019
chr16:89196249:G:A	rs117169628	SLC22A31	GTEx_v8	Artery_Aorta	chr16:89193285:G:A	0.99629	0.691486
chr16:89196249:G:A	rs117169628	SLC22A31	GTEx_v8	Artery_Coronary	chr16:89193285:G:A	0.48615	0.691486
chr16:89196249:G:A	rs117169628	SLC22A31	GTEx_v8	Artery_Tibial	chr16:89193285:G:A	0.60761	0.691486
chr16:89196249:G:A	rs117169628	SLC22A31	GTEx_v8	Brain_Caudate_basal_ganglia	chr16:89207146:G:C	0.28846	0.777421
chr16:89196249:G:A	rs117169628	SLC22A31	GTEx_v8	Brain_Cortex	chr16:89201968:T:G	0.41242	0.737758
chr16:89196249:G:A	rs117169628	SLC22A31	GTEx_v8	Brain_Nucleus_accumbens_basal_ganglia	chr16:89197759:C:T	0.16633	0.777421
chr16:89196249:G:A	rs117169628	SLC22A31	GTEx_v8	Brain_Putamen_basal_ganglia	chr16:89193285:G:A	0.40072	0.691486
chr16:89196249:G:A	rs117169628	SLC22A31	GTEx_v8	Breast_Mammary_Tissue	chr16:89182893:T:C	0.58561	0.731973
chr16:89196249:G:A	rs117169628	SLC22A31	GTEx_v8	Colon_Sigmoid	chr16:89200051:T:C	0.31415	0.759151
chr16:89196249:G:A	rs117169628	SLC22A31	GTEx_v8	Colon_Transverse	chr16:89185368:G:A	0.44095	0.74019
chr16:89196249:G:A	rs117169628	SLC22A31	GTEx_v8	Esophagus_Gastroesophageal_Junction	chr16:89193285:G:A	0.80494	0.691486
chr16:89196249:G:A	rs117169628	SLC22A31	GTEx_v8	Esophagus_Mucosa	chr16:89207146:G:C	0.57078	0.75182
chr16:89196249:G:A	rs117169628	SLC22A31	GTEx_v8	Esophagus_Muscularis	chr16:89187656:A:G	0.65923	0.74019
chr16:89196249:G:A	rs117169628	SLC22A31	GTEx_v8	Heart_Atrial_Appendage	chr16:89187656:A:G	0.82251	0.731973
chr16:89196249:G:A	rs117169628	SLC22A31	GTEx_v8	Heart_Left_Ventricle	chr16:89182893:T:C	0.48635	0.735372
chr16:89196249:G:A	rs117169628	SLC22A31	GTEx_v8	Liver	chr16:89185368:G:A	0.30938	0.74019
chr16:89196249:G:A	rs117169628	SLC22A31	GTEx_v8	Minor_Salivary_Gland	chr16:89193285:G:A	0.97348	0.691486
chr16:89196249:G:A	rs117169628	SLC22A31	GTEx_v8	Nerve_Tibial	chr16:89194418:C:T	0.40082	0.759151
chr16:89196249:G:A	rs117169628	SLC22A31	GTEx_v8	Ovary	chr16:89181891:T:A	0.27165	0.65821
chr16:89196249:G:A	rs117169628	SLC22A31	GTEx_v8	Pancreas	chr16:89193285:G:A	0.84676	0.75182
chr16:89196249:G:A	rs117169628	SLC22A31	GTEx_v8	Pituitary	chr16:89193285:G:A	0.47192	0.691486
chr16:89196249:G:A	rs117169628	SLC22A31	GTEx_v8	Prostate	chr16:89193285:G:A	0.97902	0.691486
chr16:89196249:G:A	rs117169628	SLC22A31	GTEx_v8	Small_Intestine_Terminal_Ileum	chr16:89207146:G:C	0.50164	0.691486
chr16:89196249:G:A	rs117169628	SLC22A31	GTEx_v8	Spleen	chr16:89193285:G:A	0.6181	0.691486
chr16:89196249:G:A	rs117169628	SLC22A31	GTEx_v8	Stomach	chr16:89185368:G:A	0.54778	0.74019
chr16:89196249:G:A	rs117169628	SLC22A31	GTEx_v8	Thyroid	chr16:89194418:C:T	0.32505	0.74019
chr16:89196249:G:A	rs117169628	SLC22A31	GTEx_v8	Uterus	chr16:89193285:G:A	0.16739	0.731973
chr16:89196249:G:A	rs117169628	SLC22A31	GTEx_v8	Vagina	chr16:89185368:G:A	0.12628	0.74019
chr16:89196249:G:A	rs117169628	SLC22A31	GTEx_v8	Whole_Blood	chr16:89193285:G:A	0.94186	0.691486
chr16:89196249:G:A	rs117169628	SLC22A31	HipSci	iPSC	chr16:89181036:C:G	0.10284	0.738823
chr16:89196249:G:A	rs117169628	SLC22A31	Lepik_2017	blood	chr16:89197759:C:T	0.23182	0.735372
chr16:89196249:G:A	rs117169628	SLC22A31	TwinsUK	LCL	chr16:89181036:C:G	0.1208	0.738823
chr16:89196249:G:A	rs117169628	ZNF778	GTEx_v8	Brain_Caudate_basal_ganglia	chr16:89207146:G:C	0.13367	0.745848
chr16:89196249:G:A	rs117169628	ZNF778	GTEx_v8	Brain_Cerebellar_Hemisphere	chr16:89202660:C:G	0.60822	0.737758
chr16:89196249:G:A	rs117169628	ZNF778	GTEx_v8	Brain_Cerebellum	chr16:89201968:T:G	0.52957	0.757998
chr16:89196249:G:A	rs117169628	ZNF778	GTEx_v8	Lung	chr16:89207146:G:C	0.55739	0.762918
chr16:89196249:G:A	rs117169628	ZNF778	GTEx_v8	Pancreas	chr16:89193285:G:A	1	0.691486
chr16:89196249:G:A	rs117169628	ZNF778	GTEx_v8	Stomach	chr16:89202770:G:T	0.77723	0.942139
chr16:89196249:G:A	rs117169628	ZNF778	HipSci	iPSC	chr16:89181036:C:G	0.14239	0.738823
chr17:45707983:T:C	rs61667602	AC005829.2	GTEx_v8	Brain_Amygdala	chr17:45680084:C:A	0.81165	0.950984
chr17:45707983:T:C	rs61667602	AC005829.2	GTEx_v8	Brain_Cerebellar_Hemisphere	chr17:45680084:C:A	0.1217	0.950984
chr17:45707983:T:C	rs61667602	AC005829.2	GTEx_v8	Brain_Hypothalamus	chr17:45680084:C:A	0.3356	0.950984
chr17:45707983:T:C	rs61667602	AC005829.2	GTEx_v8	Brain_Putamen_basal_ganglia	chr17:45717462:T:C	0.2128	0.919782
chr17:45707983:T:C	rs61667602	AC005829.2	GTEx_v8	Ovary	chr17:45680084:C:A	0.28147	0.950984
chr17:45707983:T:C	rs61667602	AC126544.1	GTEx_v8	Esophagus_Gastroesophageal_Junction	chr17:46024197:T:C	0.20704	0.94578
chr17:45707983:T:C	rs61667602	AC126544.2	BLUEPRINT_SE	monocyte	chr17:46236156:G:T	0.11774	0.981038
chr17:45707983:T:C	rs61667602	AC126544.2	BLUEPRINT_SE	neutrophil	chr17:46236156:G:T	0.90316	0.981038
chr17:45707983:T:C	rs61667602	AC126544.2	GENCORD	fibroblast	chr17:46269308:T:C	0.12328	0.969708
chr17:45707983:T:C	rs61667602	AC126544.2	GENCORD	LCL	chr17:46269308:T:C	0.17979	0.969708
chr17:45707983:T:C	rs61667602	AC126544.2	GENCORD	T-cell	chr17:46269308:T:C	0.33188	0.969708
chr17:45707983:T:C	rs61667602	AC126544.2	HipSci	iPSC	chr17:46269308:T:C	0.15587	0.969708
chr17:45707983:T:C	rs61667602	AC126544.2	Lepik_2017	blood	chr17:45607197:T:C	0.49427	0.982375
chr17:45707983:T:C	rs61667602	AC126544.2	TwinsUK	blood	chr17:46284989:A:G	0.11522	0.93464
chr17:45707983:T:C	rs61667602	ARHGAP27	GTEx_v8	Skin_Not_Sun_Exposed_Suprapubic	chr17:45452321:T:C	0.10596	0.698597
chr17:45707983:T:C	rs61667602	ARHGAP27	GTEx_v8	Skin_Sun_Exposed_Lower_leg	chr17:45462071:C:G	0.15829	0.71606
chr17:45707983:T:C	rs61667602	ARHGAP27	Quach_2016	monocyte_naive	chr17:45479441:T:C	0.60125	0.72597
chr17:45707983:T:C	rs61667602	ARL17A	BrainSeq	brain	chr17:46261601:T:C	0.30153	0.969485
chr17:45707983:T:C	rs61667602	ARL17A	GTEx_v8	Esophagus_Mucosa	chr17:46014622:T:C	0.1099	0.863965
chr17:45707983:T:C	rs61667602	ARL17A	GTEx_v8	Skin_Sun_Exposed_Lower_leg	chr17:46018101:T:C	0.1271	0.872256
chr17:45707983:T:C	rs61667602	ARL17B	GENCORD	LCL	chr17:46675984:A:G	0.1227	0.636308
chr17:45707983:T:C	rs61667602	DND1P1	GTEx_v8	Adrenal_Gland	chr17:45680084:C:A	0.30465	0.950984
chr17:45707983:T:C	rs61667602	DND1P1	GTEx_v8	Brain_Anterior_cingulate_cortex_BA24	chr17:45680084:C:A	0.81587	0.950984
chr17:45707983:T:C	rs61667602	DND1P1	GTEx_v8	Colon_Sigmoid	chr17:45680084:C:A	0.73604	0.950984
chr17:45707983:T:C	rs61667602	DND1P1	GTEx_v8	Small_Intestine_Terminal_Ileum	chr17:46065061:A:G	0.13371	0.982546
chr17:45707983:T:C	rs61667602	DND1P1	GTEx_v8	Testis	chr17:46019187:G:A	0.42328	0.913532
chr17:45707983:T:C	rs61667602	KANSL1	BLUEPRINT_PE	T-cell	chr17:46678363:A:C	0.24031	0.723611
chr17:45707983:T:C	rs61667602	KANSL1	CommonMind	DLPFC_naive	chr17:46269308:T:C	0.32432	0.969708
chr17:45707983:T:C	rs61667602	KANSL1-AS1	BLUEPRINT_SE	monocyte	chr17:46236156:G:T	0.97191	0.981038
chr17:45707983:T:C	rs61667602	KANSL1-AS1	CommonMind	DLPFC_naive	chr17:46269308:T:C	0.30685	0.969708
chr17:45707983:T:C	rs61667602	KANSL1-AS1	GEUVADIS	LCL	chr17:46269308:T:C	0.43553	0.969708
chr17:45707983:T:C	rs61667602	KANSL1-AS1	GTEx_v8	Adipose_Visceral_Omentum	chr17:46024197:T:C	0.58709	0.94578
chr17:45707983:T:C	rs61667602	KANSL1-AS1	GTEx_v8	Artery_Coronary	chr17:45757116:G:A	0.15008	0.989661
chr17:45707983:T:C	rs61667602	KANSL1-AS1	GTEx_v8	Heart_Atrial_Appendage	chr17:46024197:T:C	0.99331	0.94578
chr17:45707983:T:C	rs61667602	KANSL1-AS1	GTEx_v8	Pituitary	chr17:45680084:C:A	0.24599	0.950984
chr17:45707983:T:C	rs61667602	KANSL1-AS1	GTEx_v8	Testis	chr17:46227374:A:T	0.10077	0.962046
chr17:45707983:T:C	rs61667602	KANSL1-AS1	GTEx_v8	Whole_Blood	chr17:45701314:T:A	0.33952	0.849085
chr17:45707983:T:C	rs61667602	KANSL1-AS1	ROSMAP	brain_naive	chr17:46696417:A:G	0.10878	0.813878
chr17:45707983:T:C	rs61667602	LINC02210	GTEx_v8	Brain_Hippocampus	chr17:45601827:G:A	0.10806	0.855203
chr17:45707983:T:C	rs61667602	LINC02210	GTEx_v8	Brain_Substantia_nigra	chr17:45592338:C:A	0.11673	0.962343
chr17:45707983:T:C	rs61667602	LINC02210	GTEx_v8	Breast_Mammary_Tissue	chr17:45930398:T:C	0.18184	0.963164
chr17:45707983:T:C	rs61667602	LINC02210	GTEx_v8	Cells_Cultured_fibroblasts	chr17:46205378:G:C	0.16825	0.972968
chr17:45707983:T:C	rs61667602	LINC02210	GTEx_v8	Minor_Salivary_Gland	chr17:45701985:G:A	0.44348	0.990459
chr17:45707983:T:C	rs61667602	LINC02210	GTEx_v8	Skin_Not_Sun_Exposed_Suprapubic	chr17:46120237:T:C	0.18182	0.984596
chr17:45707983:T:C	rs61667602	LINC02210	GTEx_v8	Stomach	chr17:45961642:G:A	0.10628	0.974812
chr17:45707983:T:C	rs61667602	LRRC37A2	GTEx_v8	Esophagus_Muscularis	chr17:46262887:A:G	0.21315	0.975232
chr17:45707983:T:C	rs61667602	LRRC37A2	Lepik_2017	blood	chr17:45895714:A:G	0.1242	0.986333
chr17:45707983:T:C	rs61667602	LRRC37A4P	GTEx_v8	Adipose_Subcutaneous	chr17:45832817:G:A	0.24786	0.98519
chr17:45707983:T:C	rs61667602	LRRC37A4P	GTEx_v8	Brain_Nucleus_accumbens_basal_ganglia	chr17:45818135:G:C	0.16006	0.985994
chr17:45707983:T:C	rs61667602	LRRC37A4P	GTEx_v8	Cells_Cultured_fibroblasts	chr17:45706207:C:T	0.47907	0.97723
chr17:45707983:T:C	rs61667602	LRRC37A4P	GTEx_v8	Esophagus_Muscularis	chr17:46192180:C:T	0.26615	0.982274
chr17:45707983:T:C	rs61667602	LRRC37A4P	GTEx_v8	Heart_Left_Ventricle	chr17:45856213:C:A	0.57022	0.980039
chr17:45707983:T:C	rs61667602	LRRC37A4P	GTEx_v8	Liver	chr17:45638061:T:C	0.3421	0.978158
chr17:45707983:T:C	rs61667602	LRRC37A4P	GTEx_v8	Ovary	chr17:45950817:T:C	0.16391	0.986337
chr17:45707983:T:C	rs61667602	LRRC37A4P	GTEx_v8	Skin_Not_Sun_Exposed_Suprapubic	chr17:45672614:T:C	0.98222	0.987658
chr17:45707983:T:C	rs61667602	MAPT	GTEx_v8	Lung	chr17:45941153:T:C	0.13643	0.898072
chr17:45707983:T:C	rs61667602	NSF	GENCORD	fibroblast	chr17:46696417:A:G	0.14561	0.813878
chr17:45707983:T:C	rs61667602	PLEKHM1	GTEx_v8	Adipose_Subcutaneous	chr17:45407537:T:C	0.18165	0.703667
chr17:45707983:T:C	rs61667602	PLEKHM1	GTEx_v8	Brain_Nucleus_accumbens_basal_ganglia	chr17:45855423:C:T	0.40769	0.757934
chr17:45707983:T:C	rs61667602	WNT3	GTEx_v8	Adipose_Subcutaneous	chr17:46676277:G:T	0.26523	0.669092
chr17:45707983:T:C	rs61667602	WNT3	Schmiedel_2018	B-cell_naive	chr17:46703777:C:A	0.33883	0.669092
chr17:49863303:C:T	rs77534576	DLX3	GTEx_v8	Lung	chr17:49863260:C:A	0.95536	0.947166
chr17:49863303:C:T	rs77534576	XYLT2	GTEx_v8	Esophagus_Mucosa	chr17:49872966:T:C	0.72562	0.913668
chr19:4719431:G:A	rs2109069	DPP9	Peng_2018	placenta_naive	chr19:4719013:C:G	0.99325	0.744323
chr19:10355447:C:T	rs11085727	TYK2	GTEx_v8	Adrenal_Gland	chr19:10364976:C:A	0.22964	0.984381
chr19:10355447:C:T	rs11085727	TYK2	GTEx_v8	Skin_Sun_Exposed_Lower_leg	chr19:10349293:G:A	0.25447	0.984381
chr19:10355447:C:T	rs11085727	TYK2	Lepik_2017	blood	chr19:10351837:C:T	0.26842	0.984381
chr19:48867352:G:T	rs4801778	HSD17B14	GTEx_v8	Stomach	chr19:48874167:G:A	0.18556	0.936505
chr19:48867352:G:T	rs4801778	PLEKHA4	GTEx_v8	Cells_Cultured_fibroblasts	chr19:48869098:G:A	0.14107	0.907196
chr19:48867352:G:T	rs4801778	PPP1R15A	Quach_2016	monocyte_naive	chr19:48898974:C:T	0.60863	0.676232
chr19:48867352:G:T	rs4801778	PPP1R15A	Quach_2016	monocyte_Pam3CSK4	chr19:48874616:G:A	0.43103	0.870069
chr19:48867352:G:T	rs4801778	TULP2	BrainSeq	brain	chr19:48895590:A:G	0.60457	0.693507
chr19:48867352:G:T	rs4801778	TULP2	GTEx_v8	Adipose_Subcutaneous	chr19:48898891:C:T	0.11629	0.682667
chr19:48867352:G:T	rs4801778	TULP2	GTEx_v8	Artery_Aorta	chr19:48895590:A:G	0.19335	0.693507
chr19:48867352:G:T	rs4801778	TULP2	GTEx_v8	Colon_Transverse	chr19:48901278:T:G	0.10055	0.685003
chr19:48867352:G:T	rs4801778	TULP2	TwinsUK	LCL	chr19:48898974:C:T	0.2126	0.67744
chr19:50379362:T:C	rs1405655	KCNC3	GENCORD	LCL	chr19:50345954:G:A	0.17534	0.716181
chr19:50379362:T:C	rs1405655	KCNC3	GTEx_v8	Nerve_Tibial	chr19:50354762:C:T	0.21749	0.725565
chr19:50379362:T:C	rs1405655	KCNC3	GTEx_v8	Spleen	chr19:50342447:G:A	0.24996	0.716181
chr19:50379362:T:C	rs1405655	KCNC3	Lepik_2017	blood	chr19:50345954:G:A	0.37585	0.716181
chr19:50379362:T:C	rs1405655	KCNC3	Nedelec_2016	macrophage_Listeria	chr19:50348677:C:T	0.20292	0.788917
chr19:50379362:T:C	rs1405655	KCNC3	Nedelec_2016	macrophage_naive	chr19:50348677:C:T	0.23357	0.788917
chr19:50379362:T:C	rs1405655	KCNC3	Nedelec_2016	macrophage_Salmonella	chr19:50343304:A:G	0.16968	0.716181
chr19:50379362:T:C	rs1405655	KCNC3	Quach_2016	monocyte_IAV	chr19:50342447:G:A	0.24748	0.716181
chr19:50379362:T:C	rs1405655	KCNC3	Quach_2016	monocyte_LPS	chr19:50342447:G:A	0.28454	0.716181
chr19:50379362:T:C	rs1405655	KCNC3	Quach_2016	monocyte_naive	chr19:50342447:G:A	0.21331	0.716181
chr19:50379362:T:C	rs1405655	KCNC3	Quach_2016	monocyte_Pam3CSK4	chr19:50342447:G:A	0.28758	0.716181
chr19:50379362:T:C	rs1405655	KCNC3	Schmiedel_2018	B-cell_naive	chr19:50345954:G:A	0.23993	0.716181
chr19:50379362:T:C	rs1405655	KCNC3	Schmiedel_2018	monocyte_CD16_naive	chr19:50350423:A:C	0.35212	0.725785
chr19:50379362:T:C	rs1405655	NAPSA	CEDAR	monocyte_CD14	chr19:50345954:G:A	0.47982	0.725565
chr19:50379362:T:C	rs1405655	NAPSA	Fairfax_2014	monocyte_IFN24	chr19:50350423:A:C	0.99584	0.793632
chr19:50379362:T:C	rs1405655	NAPSA	Fairfax_2014	monocyte_LPS2	chr19:50349573:C:T	0.97795	0.606263
chr19:50379362:T:C	rs1405655	NAPSA	Fairfax_2014	monocyte_naive	chr19:50348677:C:T	0.67656	0.788917
chr19:50379362:T:C	rs1405655	NAPSA	GTEx_v8	Breast_Mammary_Tissue	chr19:50379362:T:C	0.21953	0.973261
chr19:50379362:T:C	rs1405655	NAPSA	GTEx_v8	Esophagus_Gastroesophageal_Junction	chr19:50367890:A:G	0.17201	0.971698
chr19:50379362:T:C	rs1405655	NAPSA	GTEx_v8	Esophagus_Mucosa	chr19:50369462:G:C	0.46761	0.973261
chr19:50379362:T:C	rs1405655	NAPSA	GTEx_v8	Skin_Not_Sun_Exposed_Suprapubic	chr19:50369462:G:C	0.25726	0.973261
chr19:50379362:T:C	rs1405655	NAPSA	GTEx_v8	Skin_Sun_Exposed_Lower_leg	chr19:50379362:T:C	0.22299	0.970783
chr19:50379362:T:C	rs1405655	NAPSA	GTEx_v8	Testis	chr19:50361464:C:T	0.19254	0.952888
chr19:50379362:T:C	rs1405655	NAPSA	GTEx_v8	Whole_Blood	chr19:50359766:A:G	0.18861	0.793632
chr19:50379362:T:C	rs1405655	NAPSB	GTEx_v8	Adipose_Subcutaneous	chr19:50342447:G:A	0.25553	0.716181
chr19:50379362:T:C	rs1405655	NAPSB	GTEx_v8	Adipose_Visceral_Omentum	chr19:50342447:G:A	0.29687	0.716181
chr19:50379362:T:C	rs1405655	NAPSB	GTEx_v8	Adrenal_Gland	chr19:50342447:G:A	0.32779	0.716181
chr19:50379362:T:C	rs1405655	NAPSB	GTEx_v8	Artery_Aorta	chr19:50342447:G:A	0.18437	0.716181
chr19:50379362:T:C	rs1405655	NAPSB	GTEx_v8	Artery_Coronary	chr19:50348677:C:T	0.61264	0.788917
chr19:50379362:T:C	rs1405655	NAPSB	GTEx_v8	Artery_Tibial	chr19:50342447:G:A	0.32165	0.716181
chr19:50379362:T:C	rs1405655	NAPSB	GTEx_v8	Brain_Amygdala	chr19:50342447:G:A	0.2485	0.716181
chr19:50379362:T:C	rs1405655	NAPSB	GTEx_v8	Brain_Anterior_cingulate_cortex_BA24	chr19:50342447:G:A	0.23438	0.716181
chr19:50379362:T:C	rs1405655	NAPSB	GTEx_v8	Brain_Caudate_basal_ganglia	chr19:50342447:G:A	0.24607	0.716181
chr19:50379362:T:C	rs1405655	NAPSB	GTEx_v8	Brain_Cerebellar_Hemisphere	chr19:50347798:A:C	0.22286	0.716181
chr19:50379362:T:C	rs1405655	NAPSB	GTEx_v8	Brain_Cerebellum	chr19:50342447:G:A	0.24867	0.716181
chr19:50379362:T:C	rs1405655	NAPSB	GTEx_v8	Brain_Cortex	chr19:50342447:G:A	0.24846	0.716181
chr19:50379362:T:C	rs1405655	NAPSB	GTEx_v8	Brain_Frontal_Cortex_BA9	chr19:50342447:G:A	0.19371	0.716181
chr19:50379362:T:C	rs1405655	NAPSB	GTEx_v8	Brain_Hippocampus	chr19:50342447:G:A	0.24982	0.716181
chr19:50379362:T:C	rs1405655	NAPSB	GTEx_v8	Brain_Hypothalamus	chr19:50342447:G:A	0.2382	0.716181
chr19:50379362:T:C	rs1405655	NAPSB	GTEx_v8	Brain_Nucleus_accumbens_basal_ganglia	chr19:50342447:G:A	0.23988	0.716181
chr19:50379362:T:C	rs1405655	NAPSB	GTEx_v8	Brain_Putamen_basal_ganglia	chr19:50342447:G:A	0.17807	0.716181
chr19:50379362:T:C	rs1405655	NAPSB	GTEx_v8	Brain_Spinal_cord_cervical_c-1	chr19:50342447:G:A	0.24885	0.716181
chr19:50379362:T:C	rs1405655	NAPSB	GTEx_v8	Brain_Substantia_nigra	chr19:50342447:G:A	0.25035	0.716181
chr19:50379362:T:C	rs1405655	NAPSB	GTEx_v8	Breast_Mammary_Tissue	chr19:50342447:G:A	0.24924	0.716181
chr19:50379362:T:C	rs1405655	NAPSB	GTEx_v8	Colon_Sigmoid	chr19:50342447:G:A	0.27971	0.716181
chr19:50379362:T:C	rs1405655	NAPSB	GTEx_v8	Colon_Transverse	chr19:50344768:G:A	0.15946	0.725565
chr19:50379362:T:C	rs1405655	NAPSB	GTEx_v8	Esophagus_Gastroesophageal_Junction	chr19:50350423:A:C	0.73889	0.793632
chr19:50379362:T:C	rs1405655	NAPSB	GTEx_v8	Esophagus_Mucosa	chr19:50342447:G:A	0.30248	0.716181
chr19:50379362:T:C	rs1405655	NAPSB	GTEx_v8	Esophagus_Muscularis	chr19:50342447:G:A	0.27328	0.716181
chr19:50379362:T:C	rs1405655	NAPSB	GTEx_v8	Heart_Atrial_Appendage	chr19:50342447:G:A	0.24029	0.716181
chr19:50379362:T:C	rs1405655	NAPSB	GTEx_v8	Heart_Left_Ventricle	chr19:50342447:G:A	0.23905	0.716181
chr19:50379362:T:C	rs1405655	NAPSB	GTEx_v8	Liver	chr19:50342447:G:A	0.24789	0.716181
chr19:50379362:T:C	rs1405655	NAPSB	GTEx_v8	Lung	chr19:50342447:G:A	0.37102	0.716181
chr19:50379362:T:C	rs1405655	NAPSB	GTEx_v8	Minor_Salivary_Gland	chr19:50347798:A:C	0.42217	0.716181
chr19:50379362:T:C	rs1405655	NAPSB	GTEx_v8	Muscle_Skeletal	chr19:50342447:G:A	0.23082	0.716181
chr19:50379362:T:C	rs1405655	NAPSB	GTEx_v8	Nerve_Tibial	chr19:50344768:G:A	0.42601	0.725565
chr19:50379362:T:C	rs1405655	NAPSB	GTEx_v8	Pancreas	chr19:50344768:G:A	0.29928	0.716181
chr19:50379362:T:C	rs1405655	NAPSB	GTEx_v8	Pituitary	chr19:50342447:G:A	0.24634	0.716181
chr19:50379362:T:C	rs1405655	NAPSB	GTEx_v8	Prostate	chr19:50379362:T:C	0.53712	0.995273
chr19:50379362:T:C	rs1405655	NAPSB	GTEx_v8	Skin_Not_Sun_Exposed_Suprapubic	chr19:50342447:G:A	0.27688	0.716181
chr19:50379362:T:C	rs1405655	NAPSB	GTEx_v8	Skin_Sun_Exposed_Lower_leg	chr19:50342447:G:A	0.31078	0.716181
chr19:50379362:T:C	rs1405655	NAPSB	GTEx_v8	Spleen	chr19:50342447:G:A	0.21008	0.716181
chr19:50379362:T:C	rs1405655	NAPSB	GTEx_v8	Thyroid	chr19:50342447:G:A	0.30905	0.716181
chr19:50379362:T:C	rs1405655	NAPSB	GTEx_v8	Whole_Blood	chr19:50344768:G:A	0.92904	0.725565
chr21:33242905:T:C	rs13050728	IFNAR2	Alasoo_2018	macrophage_naive	chr21:33262748:G:GT	0.1494	0.889184
chr21:33242905:T:C	rs13050728	IFNAR2	BLUEPRINT_PE	T-cell	chr21:33261740:C:G	0.13211	0.895854
chr21:33242905:T:C	rs13050728	IFNAR2	BrainSeq	brain	chr21:33262748:G:GT	0.47078	0.895854
chr21:33242905:T:C	rs13050728	IFNAR2	CAP	LCL_naive	chr21:33262573:G:A	0.52519	0.889184
chr21:33242905:T:C	rs13050728	IFNAR2	CAP	LCL_statin	chr21:33262748:G:GT	0.61271	0.889184
chr21:33242905:T:C	rs13050728	IFNAR2	GEUVADIS	LCL	chr21:33262748:G:GT	0.39937	0.895854
chr21:33242905:T:C	rs13050728	IFNAR2	GTEx_v8	Adipose_Subcutaneous	chr21:33258828:A:G	0.26618	0.905882
chr21:33242905:T:C	rs13050728	IFNAR2	GTEx_v8	Esophagus_Mucosa	chr21:33258828:A:G	0.24931	0.905882
chr21:33242905:T:C	rs13050728	IFNAR2	GTEx_v8	Lung	chr21:33258828:A:G	0.24176	0.900732
chr21:33242905:T:C	rs13050728	IFNAR2	GTEx_v8	Muscle_Skeletal	chr21:33248146:G:A	0.26184	0.949614
chr21:33242905:T:C	rs13050728	IFNAR2	GTEx_v8	Skin_Sun_Exposed_Lower_leg	chr21:33259936:C:T	0.14822	0.780486
chr21:33242905:T:C	rs13050728	IFNAR2	Lepik_2017	blood	chr21:33261740:C:G	0.68508	0.895854
chr21:33242905:T:C	rs13050728	IFNAR2	ROSMAP	brain_naive	chr21:33262748:G:GT	0.22314	0.780486
chr21:33242905:T:C	rs13050728	IFNAR2	Schmiedel_2018	Treg_memory	chr21:33262748:G:GT	0.82799	0.889184
chr21:33242905:T:C	rs13050728	IFNAR2	TwinsUK	fat	chr21:33261740:C:G	0.28384	0.895854
chr21:33242905:T:C	rs13050728	IL10RB	BLUEPRINT_SE	monocyte	chr21:33234667:GGGTTTGTCT:G	0.76644	0.807765
chr21:33242905:T:C	rs13050728	IL10RB	BLUEPRINT_SE	neutrophil	chr21:33255469:C:G	0.11212	0.905882
chr21:33242905:T:C	rs13050728	IL10RB	BrainSeq	brain	chr21:33262573:G:A	0.40436	0.889184
chr21:33242905:T:C	rs13050728	IL10RB	GTEx_v8	Artery_Tibial	chr21:33256870:A:G	0.15965	0.907173
chr21:33242905:T:C	rs13050728	IL10RB	GTEx_v8	Brain_Anterior_cingulate_cortex_BA24	chr21:33262573:G:A	0.11282	0.889184
chr21:33242905:T:C	rs13050728	IL10RB	GTEx_v8	Brain_Caudate_basal_ganglia	chr21:33256870:A:G	0.30033	0.905672
chr21:33242905:T:C	rs13050728	IL10RB	GTEx_v8	Brain_Cerebellar_Hemisphere	chr21:33261740:C:G	0.23511	0.905882
chr21:33242905:T:C	rs13050728	IL10RB	GTEx_v8	Brain_Cerebellum	chr21:33261740:C:G	0.62174	0.895854
chr21:33242905:T:C	rs13050728	IL10RB	GTEx_v8	Brain_Cortex	chr21:33261740:C:G	0.42136	0.895854
chr21:33242905:T:C	rs13050728	IL10RB	GTEx_v8	Brain_Frontal_Cortex_BA9	chr21:33262748:G:GT	0.49786	0.889184
chr21:33242905:T:C	rs13050728	IL10RB	GTEx_v8	Brain_Hippocampus	chr21:33255469:C:G	0.18653	0.905882
chr21:33242905:T:C	rs13050728	IL10RB	GTEx_v8	Brain_Hypothalamus	chr21:33255469:C:G	0.23644	0.905882
chr21:33242905:T:C	rs13050728	IL10RB	GTEx_v8	Brain_Nucleus_accumbens_basal_ganglia	chr21:33254549:C:T	0.14277	0.905672
chr21:33242905:T:C	rs13050728	IL10RB	GTEx_v8	Breast_Mammary_Tissue	chr21:33262748:G:GT	0.70945	0.873232
chr21:33242905:T:C	rs13050728	IL10RB	GTEx_v8	Cells_Cultured_fibroblasts	chr21:33261740:C:G	0.73394	0.895854
chr21:33242905:T:C	rs13050728	IL10RB	GTEx_v8	Esophagus_Muscularis	chr21:33262748:G:GT	0.24957	0.895854
chr21:33242905:T:C	rs13050728	IL10RB	GTEx_v8	Muscle_Skeletal	chr21:33254549:C:T	0.32626	0.948776
chr21:33242905:T:C	rs13050728	IL10RB	GTEx_v8	Nerve_Tibial	chr21:33262748:G:GT	0.20967	0.965449
chr21:33242905:T:C	rs13050728	IL10RB	GTEx_v8	Testis	chr21:33245738:A:T	0.11733	0.834485
chr21:33242905:T:C	rs13050728	IL10RB	Schmiedel_2018	CD8_T-cell_naive	chr21:33216930:CAT:C	0.25881	0.788758
chr21:33242905:T:C	rs13050728	IL10RB-DT	GTEx_v8	Muscle_Skeletal	chr21:33248146:G:A	0.14145	0.949614

## Sheet: S6_phewas
Supplementary Table 6. PheWAS associations for GWAS lead variants in LD (r2>0.6) with COVID-19 index variants. We report phenotype associations for variants which are lead variants of their respective phenotype and in LD (r2>0.6) with COVID-19 associated SNPs. The associations were retrieved from OpenTargetsGenetics, UK Biobank and FinnGen.
COVID-19 Lead Variant	Rsid	Tag Variant	Tag Variant rsid	LD	Study ID	Trait Reported	Trait Category	PMID	PMID Author	N	beta (study variant association)	Pval (study variant association)
1_155203736_G_A	rs67579710	1_155164919_G_T	rs141942982	0.842698	GCST007430	Peak expiratory flow	Pulmonary function measurement	PMID:30804560	Shrine N	345265	-0.0233	8e-09
1_155203736_G_A	rs67579710	1_155164919_G_T	rs141942982	0.842698	GCST007431	Lung function (FEV1/FVC)	Pulmonary function measurement	PMID:30804560	Shrine N	400052	-0.0362	1e-20
6_41522644_G_C	rs41435745	6_41522750_A_G	rs2495239	0.744294	GCST003605	EGFR mutation-positive lung adenocarcinoma	Respiratory system	PMID:27501781	Shiraishi K	18331	-0.17395	4e-09
6_41522644_G_C	rs41435745	6_41525674_G_A	rs7741164	0.995657	GCST003325	Lung cancer	Respiratory system	PMID:26732429	Wang Z	26078	0.157004	6e-13
9_133273813_T_C	rs505922	9_133271182_C_T	rs550057	0.682058	GCST007081	Lung function (FVC)	Pulmonary function measurement	PMID:30595370	Kichaev G	372000	NA	1e-12
10_79946568_A_G	rs721917	10_79946568_A_G	rs721917	1	GCST004147	Chronic obstructive pulmonary disease	Respiratory system	PMID:28166215	Hobbs BD	82438	0.076961	2e-08
10_79946568_A_G	rs721917	10_79946568_A_G	rs721917	1	GCST007431	Lung function (FEV1/FVC)	Pulmonary function measurement	PMID:30804560	Shrine N	400052	-0.0193	2e-15
11_1219991_G_T	rs35705950	11_1219991_G_T	rs35705950	1	SAIGE_502	Postinflammatory pulmonary fibrosis	Uncategorised	NA	UKB SAIGE	398298	0.842	4.27e-24
11_1219991_G_T	rs35705950	11_1219991_G_T	rs35705950	1	GCST004986	Idiopathic pulmonary fibrosis	Respiratory system	PMID:29066090	Allen RJ	11321	1.06126	1e-66
11_1219991_G_T	rs35705950	11_1219991_G_T	rs35705950	1	NEALE2_40001_J841	Icd10: j84.1 other interstitial pulmonary diseases with fibrosis | underlying (primary) cause of death	Respiratory system	NA	UKB Neale v2	9092	1.22003	2.16e-09
12_112914354_T_C	rs4767023	12_112943571_G_A	rs6489882	0.86087	GCST004146	Chronic lymphocytic leukemia	Hematologic	PMID:28165464	Law PJ	23798	-0.14842	5e-08
12_112936943_C_T	rs10774679	12_112943571_G_A	rs6489882	0.949642	GCST004146	Chronic lymphocytic leukemia	Hematologic	PMID:28165464	Law PJ	23798	-0.14842	5e-08
17_45707983_T_C	rs61667602	17_45447800_C_CT	rs373607110	0.648043	NEALE2_30000_raw	White blood cell (leukocyte) count	Hematological measurement	NA	UKB Neale v2	350470	0.038872	8.13e-10
17_45707983_T_C	rs61667602	17_45680750_AAAAG_A	rs1428201696	0.994629	NEALE2_3064_raw	Peak expiratory flow (pef)	Pulmonary function measurement	NA	UKB Neale v2	329404	-3.05661	4.51e-22
17_45707983_T_C	rs61667602	17_45941033_A_G	rs62061733	0.983911	GCST007065	Eosinophil counts	Hematological measurement	PMID:30595370	Kichaev G	440000	NA	3e-29
17_45707983_T_C	rs61667602	17_45960841_CAAA_C	rs1364364714	0.643137	NEALE2_30180_raw	Lymphocyte percentage	Hematological measurement	NA	UKB Neale v2	349861	0.181631	6.84e-21
17_45707983_T_C	rs61667602	17_45979401_G_A	rs1981997	0.989251	GCST001968	Interstitial lung disease	Respiratory system	PMID:23583980	Fingerlin TE	9065	-0.34359	9e-14
17_45707983_T_C	rs61667602	17_45608332_A_G	rs444967	0.992263	GCST006481_4	Lung function (FEV1) [EA]	Pulmonary function measurement	PMID:30061609	Wyss AB	90715	-30.58	9e-10
17_45707983_T_C	rs61667602	17_45618793_A_T	rs675600	0.84197	GCST004629	Neutrophil count	Hematological measurement	PMID:27863252	Astle WJ	170702	0.030358	2.94e-11
17_45707983_T_C	rs61667602	17_46006036_G_A	rs1991556	0.967977	GCST007081	Lung function (FVC)	Pulmonary function measurement	PMID:30595370	Kichaev G	372000	NA	1e-53
17_45707983_T_C	rs61667602	17_46115224_T_A	rs35524223	0.97856	GCST004183	Lung function (FEV1)	Pulmonary function measurement	PMID:28166213	Wain LV	144318	NA	1e-13
17_45707983_T_C	rs61667602	17_46115224_T_A	rs35524223	0.97856	GCST004184	Lung function (FVC)	Pulmonary function measurement	PMID:28166213	Wain LV	144318	NA	7e-13
17_45707983_T_C	rs61667602	17_45846834_C_G	rs12373142	0.995778	GCST007692	Chronic obstructive pulmonary disease	Respiratory system	PMID:30804561	Sakornsakolpat P	257811	NA	1e-09
17_45707983_T_C	rs61667602	17_45862655_G_A	rs79412431	0.994629	GCST007429	Lung function (FVC)	Pulmonary function measurement	PMID:30804560	Shrine N	400052	-0.0415	3e-46
17_45707983_T_C	rs61667602	17_45862655_G_A	rs79412431	0.994629	GCST007432	FEV1	Pulmonary function measurement	PMID:30804560	Shrine N	400052	-0.0426	3e-49
19_4719431_G_A	rs2109069	19_4717660_A_G	rs12610495	0.885199	GCST001968	Interstitial lung disease	Respiratory system	PMID:23583980	Fingerlin TE	9065	0.254642	2e-12
19_10355447_C_T	rs11085727	19_10349293_G_A	rs35251378	0.985972	GCST004627	Lymphocyte counts	Hematological measurement	PMID:27863252	Astle WJ	171643	0.041317	2.43e-25
19_10355447_C_T	rs11085727	19_10349293_G_A	rs35251378	0.985972	NEALE2_30200_raw	Neutrophill percentage	Hematological measurement	NA	UKB Neale v2	349861	-0.22051	1.06e-23
19_10355447_C_T	rs11085727	19_10414505_G_A	rs35164067	0.609076	GCST003043	Inflammatory bowel disease [EA]	Immune system	PMID:26192919	Liu JZ	96486	-0.11754	2.66e-20
19_48867352_G_T	rs4801778	19_48867053_C_T	rs56104184	0.994027	GCST004619	Reticulocyte fraction of red cells	Hematological measurement	PMID:27863252	Astle WJ	170690	0.033364	4.06e-13
1_155203736_G_A	rs67579710	1_155197995_A_G	rs41264915	0.941789	GCST007080	Lung function (FEV1/FVC)	Pulmonary function measurement	PMID:30595370	Kichaev G	370000	NA	3e-20
1_155203736_G_A	rs67579710	1_155202934_T_C	rs35154152	1	NEALE2_23099_raw	Body fat percentage	Anthropometric measurement	NA	UKB Neale v2	354628	-0.1532	2.52e-10
1_155203736_G_A	rs67579710	1_155228473_CG_C	rs112935939	0.795209	NEALE2_46_raw	Hand grip strength (left)	Anthropometric measurement	NA	UKB Neale v2	359704	0.1852	2.16e-08
6_31153455_T_C	rs111837807	6_31138682_C_A	rs1265097	0.834497	GCST002647	Height	Anthropometric measurement	PMID:25282103	Wood AR	333355	-0.059	2e-32
6_31153455_T_C	rs111837807	6_31335547_A_G	rs114444221	0.632297	GCST007800	Asthma (childhood onset)	Respiratory system	PMID:30929738	Ferreira MAR	561282	NA	9e-18
6_33076153_A_G	rs2071351	6_33065245_A_G	rs3077	0.990779	GCST002879	Chronic hepatitis B infection	Endocrine system	PMID:25802187	Jiang DK	18371	-0.37156	1e-53
6_33076153_A_G	rs2071351	6_33065245_A_G	rs3077	0.990779	GCST002879	Chronic hepatitis B infection	Endocrine system	PMID:25802187	Jiang DK	18371	-0.37156	1e-53
6_33076153_A_G	rs2071351	6_33065245_A_G	rs3077	0.990779	GCST002068	Chronic hepatitis B infection	Endocrine system	PMID:23760081	Kim YJ	4309	NA	5e-39
6_33076153_A_G	rs2071351	6_33065245_A_G	rs3077	0.990779	GCST002068	Chronic hepatitis B infection	Endocrine system	PMID:23760081	Kim YJ	4309	NA	5e-39
6_33076153_A_G	rs2071351	6_33065245_A_G	rs3077	0.990779	GCST001150	Hepatitis B	Endocrine system	PMID:21750111	Mbarek H	9163	0.625938	2e-61
6_33076153_A_G	rs2071351	6_33065245_A_G	rs3077	0.990779	GCST001150	Hepatitis B	Endocrine system	PMID:21750111	Mbarek H	9163	0.625938	2e-61
6_33076153_A_G	rs2071351	6_33065245_A_G	rs3077	0.990779	GCST001582	Hepatitis B (viral clearance) [Clearance of HBV]	Endocrine system	PMID:22737229	Nishida N	21593	0.512824	1e-09
6_33076153_A_G	rs2071351	6_33065245_A_G	rs3077	0.990779	GCST001582	Hepatitis B (viral clearance) [Clearance of HBV]	Endocrine system	PMID:22737229	Nishida N	21593	0.512824	1e-09
6_33076153_A_G	rs2071351	6_33065245_A_G	rs3077	0.990779	GCST001582_2	Hepatitis B (viral clearance) [Protective effects against CHB]	Endocrine system	PMID:22737229	Nishida N	21593	0.598837	4e-45
6_33076153_A_G	rs2071351	6_33065245_A_G	rs3077	0.990779	GCST001582_2	Hepatitis B (viral clearance) [Protective effects against CHB]	Endocrine system	PMID:22737229	Nishida N	21593	0.598837	4e-45
6_33076153_A_G	rs2071351	6_33066047_C_T	rs111789468	0.760454	GCST007800	Asthma (childhood onset)	Respiratory system	PMID:30929738	Ferreira MAR	561282	NA	2e-13
6_33076153_A_G	rs2071351	6_33066047_C_T	rs111789468	0.760454	GCST007800	Asthma (childhood onset)	Respiratory system	PMID:30929738	Ferreira MAR	561282	NA	2e-13
6_33076153_A_G	rs2071351	6_33075103_A_G	rs987870	0.792598	GCST001156_2	Systemic sclerosis [ATA positive]	Cardiovascular	PMID:21779181	Gorlova O	14853	NA	2e-20
6_33076153_A_G	rs2071351	6_33075103_A_G	rs987870	0.792598	GCST001156_2	Systemic sclerosis [ATA positive]	Cardiovascular	PMID:21779181	Gorlova O	14853	NA	2e-20
6_41522644_G_C	rs41435745	6_41525674_G_A	rs7741164	0.995657	GCST003326	Adenocarcinoma	Respiratory system	PMID:26732429	Wang Z	26078	0.165514	1e-12
6_41522644_G_C	rs41435745	6_41525674_G_A	rs7741164	0.999926	GCST008836_2	Lung adenocarcinoma [East Asian]	Respiratory system	PMID:31326317	Dai J	42936	0.173953	7e-14
6_41522644_G_C	rs41435745	6_41525674_G_A	rs7741164	0.99994	GCST008834_3	Non-small cell lung cancer [East Asian]	Respiratory system	PMID:31326317	Dai J	54475	0.14842	4e-12
6_41522644_G_C	rs41435745	6_41529297_C_A	rs1853837	0.627491	GCST008834	Non-small cell lung cancer	Respiratory system	PMID:31326317	Dai J	54475	0.113329	1e-10
9_133273813_T_C	rs505922	9_133257521_T_TC	rs8176719	0.834784	GCST007445_2	Factor VIII levels [EA]	Coagulation factor measurement	PMID:30586737	Sabater-Lleal M	32610	NA	2e-307
9_133273813_T_C	rs505922	9_133257521_T_TC	rs8176719	0.834784	GCST007445	Factor VIII levels	Coagulation factor measurement	PMID:30586737	Sabater-Lleal M	32610	NA	0
9_133273813_T_C	rs505922	9_133263862_C_A	rs657152	0.871463	GCST002364_6	Urinary metabolites (H-NMR features) [1.2975, Unknown]	Metabolite measurement	PMID:24586186	Rueedi R	1436	-0.34	1e-19
9_133273813_T_C	rs505922	9_133263862_C_A	rs657152	0.871463	GCST000694	Phytosterol levels [campesterol]	Phytosterol measurement	PMID:20529992	Teupser D	4412	8	9e-13
9_133273813_T_C	rs505922	9_133263862_C_A	rs657152	0.946507	GCST002214	Serum alkaline phosphatase levels	Bone measurement	PMID:24094242	Li J	10282	-0.062	4e-08
9_133273813_T_C	rs505922	9_133263862_C_A	rs657152	0.871463	GCST001856_7	Thyroid hormone levels [TSH]	Hormone measurement	PMID:23408906	Porcu E	26420	0.058	4e-10
9_133273813_T_C	rs505922	9_133263862_C_A	rs657152	0.889762	GCST000248_2	Liver enzyme levels [ALP]	Bone measurement	PMID:18940312	Yuan X	12425	-0.05	2e-30
9_133273813_T_C	rs505922	9_133263862_C_A	rs657152	0.845477	GCST001762_62	Obesity-related traits [IL6 ]	Inflammatory biomarker measurement	PMID:23251661	Comuzzie AG	815	0.04	2e-08
9_133273813_T_C	rs505922	9_133263862_C_A	rs657152	0.871463	GCST004382	Gastric parietal cell autoantibody levels in type 1 diabetes	Endocrine system	PMID:21829393	Plagnol V	4328	-1.07841	1e-13
9_133273813_T_C	rs505922	9_133264504_GAAACTGCC_G	rs782134971	0.682058	NEALE2_30270_raw	Mean sphered cell volume	Uncategorised	NA	UKB Neale v2	344729	0.152368	1.02e-25
9_133273813_T_C	rs505922	9_133264504_GAAACTGCC_G	rs782134971	0.682058	NEALE2_30010_raw	Red blood cell (erythrocyte) count	Hematological measurement	NA	UKB Neale v2	350475	-0.02405	2.06e-138
9_133273813_T_C	rs505922	9_133264504_GAAACTGCC_G	rs782134971	0.682058	NEALE2_30260_raw	Mean reticulocyte volume	Uncategorised	NA	UKB Neale v2	344728	0.278791	1.6e-38
9_133273813_T_C	rs505922	9_133266942_G_A	rs643434	0.871463	GCST007614	C-reactive protein levels	Inflammatory biomarker measurement	PMID:30388399	Ligthart S	204402	0.023	1e-09
9_133273813_T_C	rs505922	9_133266942_G_A	rs643434	0.871463	GCST001385_3	Inflammatory biomarkers [IL-6]	Inflammatory biomarker measurement	PMID:22291609	Naitza S	6086	NA	9e-25
9_133273813_T_C	rs505922	9_133266942_G_A	rs643434	0.871463	GCST001798_10	End-stage coagulation [vWF]	Coagulation factor measurement	PMID:23381943	Williams FM	2100	0.51	1e-49
9_133273813_T_C	rs505922	9_133267960_C_T	rs545971	0.988481	NEALE2_6152_5	Blood clot in the leg (dvt) | blood clot, dvt, bronchitis, emphysema, asthma, rhinitis, eczema, allergy diagnosed by doctor	Hematologic	NA	UKB Neale v2	360527	0.314143	3.69e-69
9_133273813_T_C	rs505922	9_133267960_C_T	rs545971	0.988481	NEALE2_20002_1094	Deep venous thrombosis (dvt) | non-cancer illness code, self-reported	Hematologic	NA	UKB Neale v2	361141	0.313815	1.08e-67
9_133273813_T_C	rs505922	9_133268030_A_G	rs612169	0.999876	GCST004365_384	Blood protein levels [von Willebrand factor]	Coagulation factor measurement	PMID:28240269	Suhre K	1335	0.417	1e-20
9_133273813_T_C	rs505922	9_133268030_A_G	rs612169	0.984552	GCST001217_17	Metabolic traits [SM-8 + 3 other traits]	Metabolite measurement	PMID:21886157	Suhre K	2820	0.202	9e-40
9_133273813_T_C	rs505922	9_133269461_C_T	rs491626	0.995858	GCST006014	Creatine kinase levels	Cardiovascular measurement	PMID:29403010	Kanai M	106080	NA	1e-09
9_133273813_T_C	rs505922	9_133270015_C_A	rs9411378	0.732656	NEALE2_3147_raw	Heel quantitative ultrasound index (qui), direct entry	Bone measurement	NA	UKB Neale v2	206589	-0.54038	3.61e-11
9_133273813_T_C	rs505922	9_133270015_C_A	rs9411378	0.732656	NEALE2_78_raw	Heel bone mineral density (bmd) t-score, automated	Bone measurement	NA	UKB Neale v2	206589	-0.03051	3.6e-11
9_133273813_T_C	rs505922	9_133270015_C_A	rs9411378	0.732656	NEALE2_30250_raw	Reticulocyte count	Hematological measurement	NA	UKB Neale v2	344729	-0.0009	1.7e-14
9_133273813_T_C	rs505922	9_133270015_C_A	rs9411378	0.732656	NEALE2_3148_raw	Heel bone mineral density (bmd)	Bone measurement	NA	UKB Neale v2	206496	-0.0034	3.82e-11
9_133273813_T_C	rs505922	9_133270584_AAGAAGGGAAATTAATAAATATT_A	rs782819119	0.984552	NEALE2_30190_raw	Monocyte percentage	Hematological measurement	NA	UKB Neale v2	349861	-0.05965	8.76e-18
9_133273813_T_C	rs505922	9_133270584_AAGAAGGGAAATTAATAAATATT_A	rs782819119	0.984552	NEALE2_30130_raw	Monocyte count	Hematological measurement	NA	UKB Neale v2	349856	-0.00738	1.27e-38
9_133273813_T_C	rs505922	9_133271018_TAAGAC_T	rs782455289	0.984612	NEALE2_23129_raw	Trunk fat-free mass	Anthropometric measurement	NA	UKB Neale v2	354530	-0.04852	3.87e-09
9_133273813_T_C	rs505922	9_133271018_TAAGAC_T	rs782455289	0.984612	NEALE2_23130_raw	Trunk predicted mass	Anthropometric measurement	NA	UKB Neale v2	354494	-0.04606	5.54e-09
9_133273813_T_C	rs505922	9_133271018_TAAGAC_T	rs782455289	0.984612	NEALE2_23125_raw	Arm fat-free mass (left)	Anthropometric measurement	NA	UKB Neale v2	354668	-0.00702	5.33e-09
9_133273813_T_C	rs505922	9_133271018_TAAGAC_T	rs782455289	0.984612	NEALE2_23122_raw	Arm predicted mass (right)	Anthropometric measurement	NA	UKB Neale v2	354726	-0.00607	8.38e-09
9_133273813_T_C	rs505922	9_133271182_C_T	rs550057	0.682058	GCST002898	LDL cholesterol	Cardiovascular measurement	PMID:25961943	Surakka I	58358	0.063	6e-20
9_133273813_T_C	rs505922	9_133271182_C_T	rs550057	0.682058	GCST007069	Red blood cell count	Hematological measurement	PMID:30595370	Kichaev G	445000	NA	1e-212
9_133273813_T_C	rs505922	9_133271182_C_T	rs550057	0.674557	GCST007143_5	Total cholesterol levels [Hispanic]	Lipid or lipoprotein measurement	PMID:29507422	Hoffmann TJ	87819	0.12	6e-11
9_133273813_T_C	rs505922	9_133271182_C_T	rs550057	0.682058	NEALE2_6177_1	Cholesterol lowering medication | medication for cholesterol, blood pressure or diabetes	Uncategorised	NA	UKB Neale v2	165340	0.066049	3e-13
9_133273813_T_C	rs505922	9_133271182_C_T	rs550057	0.682058	NEALE2_30070_raw	Red blood cell (erythrocyte) distribution width	Hematological measurement	NA	UKB Neale v2	350473	0.020385	4e-15
9_133273813_T_C	rs505922	9_133273680_CA_C	rs781822643	0.877115	GCST005013	Childhood ear infection	Susceptibility to infectious disease measurement	PMID:28928442	Tian C	121810	NA	4e-11
9_133273813_T_C	rs505922	9_133273680_CA_C	rs781822643	0.877115	GCST003991	Childhood ear infection	Susceptibility to infectious disease measurement	PMID:27182965	Pickrell JK	121810	NA	4e-11
9_133273813_T_C	rs505922	9_133273813_T_C	rs505922	1	GCST004365_19	Blood protein levels [CD209 antigen]	Protein measurement	PMID:28240269	Suhre K	1335	0.8177	8e-86
9_133273813_T_C	rs505922	9_133273813_T_C	rs505922	1	GCST001798_10	End-stage coagulation [vWF]	Coagulation factor measurement	PMID:23381943	Williams FM	2100	0.561	5e-57
9_133273813_T_C	rs505922	9_133273813_T_C	rs505922	1	SAIGE_451	Phlebitis and thrombophlebitis	Cardiovascular	NA	UKB SAIGE	373492	0.386	1.27e-52
9_133273813_T_C	rs505922	9_133273813_T_C	rs505922	1	GCST000456	Pancreatic cancer	Endocrine system	PMID:19648918	Amundadottir L	7823	0.182322	5e-08
9_133273813_T_C	rs505922	9_133273813_T_C	rs505922	1	NEALE2_23121_raw	Arm fat-free mass (right)	Anthropometric measurement	NA	UKB Neale v2	354732	-0.00645	7.32e-09
9_133273813_T_C	rs505922	9_133273813_T_C	rs505922	1	GCST005414	Type 2 diabetes	Endocrine system	PMID:29358691	Bonas-Guarch S	168420	0.058269	5e-08
9_133273813_T_C	rs505922	9_133273813_T_C	rs505922	1	GCST003540_2	Clinical laboratory measurements [alkaline phosphatase]	Bone measurement	PMID:27897004	Verma SS	34695	NA	8e-65
9_133273813_T_C	rs505922	9_133273813_T_C	rs505922	1	SAIGE_562_1	Diverticulosis	Uncategorised	NA	UKB SAIGE	362051	-0.0678	1.84e-11
9_133273813_T_C	rs505922	9_133273813_T_C	rs505922	1	NEALE2_23119_raw	Arm fat percentage (right)	Anthropometric measurement	NA	UKB Neale v2	354760	0.127025	2.3e-11
9_133273813_T_C	rs505922	9_133273813_T_C	rs505922	1	GCST001253	Venous thromboembolism	Cardiovascular	PMID:21980494	Germain M	2652	0.652325	1e-34
9_133273813_T_C	rs505922	9_133273813_T_C	rs505922	1	NEALE2_23127_raw	Trunk fat percentage	Anthropometric measurement	NA	UKB Neale v2	354619	0.111337	1.39e-09
9_133273813_T_C	rs505922	9_133273813_T_C	rs505922	1	SAIGE_562	Diverticulosis and diverticulitis	Digestive system	NA	UKB SAIGE	362094	-0.0676	2.11e-11
9_133273813_T_C	rs505922	9_133273813_T_C	rs505922	1	GCST004598	vWF levels in ischaemic stroke and hyperhomocysteinaemia	Amino acid measurement	PMID:28495826	Williams SR	1931	-0.3315	2e-30
9_133273813_T_C	rs505922	9_133273813_T_C	rs505922	1	GCST002991	Pancreatic cancer	Endocrine system	PMID:26098869	Childs EJ	21494	NA	2e-13
9_133273813_T_C	rs505922	9_133273813_T_C	rs505922	1	GCST000354	Venous thromboembolism	Cardiovascular	PMID:19278955	Tregouet DA	4884	0.593327	4e-15
9_133273813_T_C	rs505922	9_133273813_T_C	rs505922	1	SAIGE_451_2	Phlebitis and thrombophlebitis of lower extremities	Cardiovascular	NA	UKB SAIGE	373179	0.401	3.03e-52
9_133273813_T_C	rs505922	9_133273813_T_C	rs505922	1	GCST001982	Graves' disease	Endocrine system	PMID:23612905	Zhao SX	15990	NA	2e-10
9_133273813_T_C	rs505922	9_133273813_T_C	rs505922	1	GCST008111	Insulin disposition index	Diabetes mellitus biomarker	PMID:23263489	Huyghe JR	8229	-0.038	4e-09
9_133273813_T_C	rs505922	9_133273813_T_C	rs505922	1	GCST001433_2	Duodenal ulcer [Recessive]	Digestive system	PMID:22387998	Tanikawa C	32358	-0.27763	1e-10
9_133273813_T_C	rs505922	9_133273813_T_C	rs505922	1	NEALE2_23110_raw	Impedance of arm (left)	Uncategorised	NA	UKB Neale v2	354807	0.890912	3.82e-19
9_133273813_T_C	rs505922	9_133273813_T_C	rs505922	1	GCST005434_2	Pancreatic cancer [EA]	Endocrine system	PMID:29422604	Klein AP	29025	0.239017	7e-27
9_133273813_T_C	rs505922	9_133273813_T_C	rs505922	1	NEALE2_23109_raw	Impedance of arm (right)	Uncategorised	NA	UKB Neale v2	354792	0.853249	1.51e-18
9_133273813_T_C	rs505922	9_133273813_T_C	rs505922	1	GCST000189_40	Protein quantitative trait loci [TNFA]	Inflammatory biomarker measurement	PMID:18464913	Melzer D	5790	NA	7e-40
9_133273813_T_C	rs505922	9_133273813_T_C	rs505922	1	GCST008474	Peripheral artery disease	Cardiovascular	PMID:31285632	Klarin D	637468	0.058269	7e-11
9_133273813_T_C	rs505922	9_133274084_T_C	rs529565	0.992259	GCST002808	Venous thromboembolism	Cardiovascular	PMID:25772935	Germain M	65734	0.438255	4e-75
9_133273813_T_C	rs505922	9_133274084_T_C	rs529565	0.992259	SAIGE_455	Hemorrhoids	Cardiovascular	NA	UKB SAIGE	393488	-0.0769	1.54e-13
9_133273813_T_C	rs505922	9_133274084_T_C	rs529565	0.992259	GCST003390	Thrombosis	Cardiovascular	PMID:26908601	Hinds DA	258962	0.324346	7e-63
10_79946568_A_G	rs721917	10_79946568_A_G	rs721917	1	GCST007692	Chronic obstructive pulmonary disease	Respiratory system	PMID:30804561	Sakornsakolpat P	257811	0.058269	2e-08
11_1219991_G_T	rs35705950	11_1219991_G_T	rs35705950	1	GCST001974	Idiopathic pulmonary fibrosis	Respiratory system	PMID:24429156	Noth I	3341	0.887891	2e-50
17_45707983_T_C	rs61667602	17_46169258_C_A		0.968429	GCST007461	Alcohol consumption (drinks per week)	Alcohol consumption measurement	PMID:30643251	Liu M	941280	-0.0218	2e-17
17_45707983_T_C	rs61667602	17_46187826_AT_A	rs536720533	0.984026	NEALE2_3062_raw	Forced vital capacity (fvc)	Pulmonary function measurement	NA	UKB Neale v2	329404	-0.03098	2.92e-45
17_45707983_T_C	rs61667602	17_46206691_C_T	rs2696457	0.964556	GCST006950	Feeling worry	Mental or behavioural disorder biomarker	PMID:29500382	Nagel M	372869	6.186	6e-10
17_45707983_T_C	rs61667602	17_45638863_G_T	rs372494195	0.6695	GCST004601	Red blood cell count	Hematological measurement	PMID:27863252	Astle WJ	172952	0.084363	4.15e-12
17_45707983_T_C	rs61667602	17_45641777_A_G	rs393152	0.994687	GCST000528	Parkinson's disease	Nervous system	PMID:19915575	Simon-Sanchez J	13625	-0.26236	2e-16
17_45707983_T_C	rs61667602	17_45641777_A_G	rs393152	0.994687	GCST002971	Corticobasal degeneration	Uncategorised	PMID:26077951	Kouri N	3987	NA	1e-12
17_45707983_T_C	rs61667602	17_45900461_C_T	rs1864325	0.999004	GCST001482	Lumbar spine bone mineral density	Bone measurement	PMID:22504420	Estrada K	83894	-0.04	5e-11
17_45707983_T_C	rs61667602	17_45913906_A_G	rs17563986	0.994629	GCST005141	Cognitive ability (MTAG)	Self reported educational attainment	PMID:29186694	Lam M	436124	NA	5e-12
17_45707983_T_C	rs61667602	17_45397302_C_G	rs62064598	0.705766	GCST007709	General factor of neuroticism	Mental or behavioural disorder biomarker	PMID:30867560	Hill WD	270059	NA	3e-15
17_45707983_T_C	rs61667602	17_45411426_T_C	rs62064641	0.708306	GCST007070	White blood cell count	Hematological measurement	PMID:30595370	Kichaev G	444000	NA	1e-13
17_45707983_T_C	rs61667602	17_45434069_C_A	rs34465449	0.724145	GCST005327	Neuroticism	Mental or behavioural disorder biomarker	PMID:29292387	Turley P	168105	0.015	1.42e-09
17_45707983_T_C	rs61667602	17_45439036_A_G	rs17631303	0.724145	GCST001917	Ovarian cancer in BRCA1 mutation carriers	Disease of genitourinary system	PMID:23544013	Couch FJ	14691	NA	1e-08
17_45707983_T_C	rs61667602	17_45914149_T_G	rs62056842	0.978653	GCST003677	Educational attainment (college completion)	Self reported educational attainment	PMID:27225129	Okbay A	280007	-0.05211	5e-11
17_45707983_T_C	rs61667602	17_45914149_T_G	rs62056842	0.978653	GCST003676	Educational attainment (years of education)	Self reported educational attainment	PMID:27225129	Okbay A	405072	-0.02046	2e-12
17_45707983_T_C	rs61667602	17_45651010_G_A	rs417968	0.828482	GCST007037	Educational attainment (years of education)	Self reported educational attainment	PMID:30595370	Kichaev G	455000	NA	6e-16
17_45707983_T_C	rs61667602	17_45654353_A_C	rs241036	0.994629	GCST007078	Menarche (age at onset)	Temporal measurement	PMID:30595370	Kichaev G	242000	NA	7e-13
17_45707983_T_C	rs61667602	17_45663199_G_T	rs1724409	0.828482	GCST008522	Bitter alcoholic beverage consumption	Measurement	PMID:31046077	Zhong VW	376372	0.0075	1e-10
17_45707983_T_C	rs61667602	17_45663199_G_T	rs1724409	0.828482	NEALE2_23106_raw	Impedance of whole body	Uncategorised	NA	UKB Neale v2	354795	1.38147	1.9e-14
17_45707983_T_C	rs61667602	17_45917282_C_T	rs17649553	0.989251	GCST004902	Parkinson's disease	Nervous system	PMID:28892059	Chang D	429225	-0.24846	1e-68
17_45707983_T_C	rs61667602	17_45917282_C_T	rs17649553	0.989251	GCST002544	Parkinson's disease	Nervous system	PMID:25064009	Nalls MA	119894	-0.26236	2e-48
17_45707983_T_C	rs61667602	17_45929235_T_C	rs17564829	0.994629	GCST005581	Primary biliary cirrhosis	Endocrine system	PMID:22961000	Liu JZ	11375	-0.22327	2.15e-09
17_45707983_T_C	rs61667602	17_45465717_T_A	rs7219532	0.743046	GCST004619	Reticulocyte fraction of red cells	Hematological measurement	PMID:27863252	Astle WJ	170690	0.026701	5.92e-09
17_45707983_T_C	rs61667602	17_45477887_A_G	rs56192752	0.752898	GCST006442_2	Educational attainment (years of education) [conditional-joint]	Self reported educational attainment	PMID:30038396	Lee JJ	1131881	-0.0218	9e-31
17_45707983_T_C	rs61667602	17_45486856_T_G	rs9899111	0.752898	GCST005835	Remission after SSRI treatment in MDD or neuroticism	Nervous system	PMID:29559929	Amare AT	171776	NA	3e-11
17_45707983_T_C	rs61667602	17_45677484_T_C	rs62055691	0.994629	GCST008811	Alcohol consumption (drinks per week)	Alcohol consumption measurement	PMID:30679032	Brazel DM	357857	-0.0303	2e-23
17_45707983_T_C	rs61667602	17_45680750_AAAAG_A	rs1428201696	0.994629	NEALE2_6138_1	College or university degree | qualifications	Self reported educational attainment	NA	UKB Neale v2	357549	-0.04941	2e-15
17_45707983_T_C	rs61667602	17_45938080_A_G	rs12150229	0.994629	GCST007986	Ease of getting up in the morning	Sleep measurement	PMID:30804565	Jansen PR	385949	0.0122	4e-09
17_45707983_T_C	rs61667602	17_45489971_C_G	rs1879586	0.757876	GCST004462	Epithelial ovarian cancer	Disease of genitourinary system	PMID:28346442	Phelan CM	85426	NA	2e-19
17_45707983_T_C	rs61667602	17_45489971_C_G	rs1879586	0.757876	GCST004415	Invasive epithelial ovarian cancer	Disease of genitourinary system	PMID:28346442	Phelan CM	63347	NA	2e-13
17_45707983_T_C	rs61667602	17_45489971_C_G	rs1879586	0.757876	GCST004480	High-grade serous ovarian cancer	Disease of genitourinary system	PMID:28346442	Phelan CM	53978	NA	3e-13
17_45707983_T_C	rs61667602	17_45489971_C_G	rs1879586	0.757876	GCST004478	Serous invasive ovarian cancer	Disease of genitourinary system	PMID:28346442	Phelan CM	54990	NA	3e-12
17_45707983_T_C	rs61667602	17_45491879_T_A	rs113322852	0.766239	GCST007339	Neuroticism	Mental or behavioural disorder biomarker	PMID:30643256	Baselmans BML	582989	NA	3e-19
17_45707983_T_C	rs61667602	17_45681532_A_G	rs57222984	0.881462	GCST007985	Snoring	Sleep measurement	PMID:30804565	Jansen PR	359916	0.039221	3e-11
17_45707983_T_C	rs61667602	17_45701314_T_A	rs17688916	0.895788	GCST006950	Feeling worry	Mental or behavioural disorder biomarker	PMID:29500382	Nagel M	372869	NA	3e-11
17_45707983_T_C	rs61667602	17_45701314_T_A	rs17688916	0.895788	GCST007560	Sleep duration (long sleep)	Sleep measurement	PMID:30846698	Dashti HS	397660	NA	1e-11
17_45707983_T_C	rs61667602	17_45941737_T_G	rs112568425	0.772898	NEALE2_1170	Getting up in morning	Uncategorised	NA	UKB Neale v2	360231	0.014278	6.81e-12
17_45707983_T_C	rs61667602	17_45941737_T_G	rs112568425	0.772898	NEALE2_30280_raw	Immature reticulocyte fraction	Hematological measurement	NA	UKB Neale v2	344728	0.001082	2.54e-10
17_45707983_T_C	rs61667602	17_45947383_CT_C	rs201808842	0.772135	NEALE2_1299	Salad / raw vegetable intake	Diet measurement	NA	UKB Neale v2	339601	-0.01077	7.48e-09
17_45707983_T_C	rs61667602	17_45492543_T_C	rs62065449	0.766239	GCST006570	Cognitive performance (MTAG) [MTAG]	Cognitive function measurement	PMID:30038396	Lee JJ	402382	-0.0297	1e-23
17_45707983_T_C	rs61667602	17_45492543_T_C	rs62065449	0.766239	GCST006569	Self-reported math ability (MTAG) [MTAG]	Biological process	PMID:30038396	Lee JJ	670471	-0.0182	3e-15
17_45707983_T_C	rs61667602	17_45492543_T_C	rs62065449	0.766239	GCST006572	Cognitive performance	Cognitive function measurement	PMID:30038396	Lee JJ	257841	-0.02626	1.08e-12
17_45707983_T_C	rs61667602	17_45496053_C_T	rs62065453	0.973131	NEALE2_30210_raw	Eosinophill percentage	Hematological measurement	NA	UKB Neale v2	349861	-0.06528	3.05e-35
17_45707983_T_C	rs61667602	17_45706224_G_A	rs62056908	0.978639	NEALE2_2375	Relative age of first facial hair	Temporal measurement	NA	UKB Neale v2	161470	0.021573	8.67e-31
17_45707983_T_C	rs61667602	17_45707983_T_C	rs61667602	1	GCST008675	Maximum habitual alcohol consumption	Alcohol consumption measurement	PMID:31151762	Gelernter J	143965	NA	1e-13
17_45707983_T_C	rs61667602	17_45948522_C_A	rs242559	0.939182	GCST006269	General cognitive ability	Biological process	PMID:29844566	Davies G	300486	7.429	1e-13
17_45707983_T_C	rs61667602	17_45961419_A_G	rs62063281	0.973135	GCST007326	Number of sexual partners	Mental or behavioural disorder biomarker	PMID:30643258	Karlsson Linner R	370711	-0.02236	4e-15
17_45707983_T_C	rs61667602	17_45961419_A_G	rs62063281	0.973135	SAIGE_740_1	Osteoarthritis; localized	Musculoskeletal system	NA	UKB SAIGE	398213	0.0858	2.11e-10
17_45707983_T_C	rs61667602	17_45961419_A_G	rs62063281	0.973135	GCST007091	Osteoarthritis (hip)	Musculoskeletal system	PMID:30664745	Tachmazidou I	393873	0.09531	5e-12
17_45707983_T_C	rs61667602	17_45577102_C_T	rs62064364	0.957098	GCST006976	Macular thickness	Eye measurement	PMID:30535121	Gao XR	68423	NA	4e-35
17_45707983_T_C	rs61667602	17_45586477_C_T	NA	0.844765	NEALE2_20533	Trouble falling asleep	Nervous system	NA	UKB Neale v2	45540	0.110228	2.3e-08
17_45707983_T_C	rs61667602	17_45589126_C_T	rs112010353	0.973245	GCST006573	Self-reported math ability	Biological process	PMID:30038396	Lee JJ	564698	-0.0143	2e-08
17_45707983_T_C	rs61667602	17_45729768_T_C	rs4471726	0.994629	GCST004615	Hemoglobin concentration	Hematological measurement	PMID:27863252	Astle WJ	172925	0.042856	2.94e-26
17_45707983_T_C	rs61667602	17_45733507_A_T	rs75022332	0.994629	GCST006946	Worry too long after an embarrassing experience	Mental or behavioural disorder biomarker	PMID:29500382	Nagel M	367725	NA	2e-08
17_45707983_T_C	rs61667602	17_45961775_G_GT	rs532052263	0.753629	NEALE2_2149	Lifetime number of sexual partners	Uncategorised	NA	UKB Neale v2	296609	-0.01678	4.89e-13
17_45707983_T_C	rs61667602	17_45733530_C_T	rs77804065	0.905794	GCST008675_3	Maximum habitual alcohol consumption [EA]	Alcohol consumption measurement	PMID:31151762	Gelernter J	143965	-0.0711	2e-12
17_45707983_T_C	rs61667602	17_45733530_C_T	rs77804065	0.938219	GCST005337	Headache	Uncategorised	PMID:29397368	Meng W	223782	0.013	6e-15
17_45707983_T_C	rs61667602	17_45733530_C_T	rs77804065	0.938219	GCST005232	Neuroticism	Mental or behavioural disorder biomarker	PMID:29255261	Luciano M	452688	0.057242	3.91e-25
17_45707983_T_C	rs61667602	17_45733530_C_T	rs77804065	0.938219	GCST006945	Feeling guilty	Mental or behavioural disorder biomarker	PMID:29500382	Nagel M	373380	6.18	6e-10
17_45707983_T_C	rs61667602	17_45733530_C_T	rs77804065	0.938219	GCST006476	Neuroticism	Mental or behavioural disorder biomarker	PMID:29942085	Nagel M	449484	11.693	1e-31
17_45707983_T_C	rs61667602	17_45592125_A_G	NA	0.942057	NEALE2_30020_raw	Haemoglobin concentration	Hematological measurement	NA	UKB Neale v2	350474	0.04708	1.54e-61
17_45707983_T_C	rs61667602	17_45592125_A_G	NA	0.942057	NEALE2_30030_raw	Haematocrit percentage	Uncategorised	NA	UKB Neale v2	350475	0.131191	3.75e-55
17_45707983_T_C	rs61667602	17_45593388_G_A	rs1724414	0.926029	GCST003770	Neuroticism	Mental or behavioural disorder biomarker	PMID:27089181	Okbay A	170911	0.027	1.5e-09
17_45707983_T_C	rs61667602	17_45593388_G_A	rs1724414	0.926029	NEALE2_2030	Guilty feelings	Mental or behavioural disorder biomarker	NA	UKB Neale v2	351907	0.036291	4.73e-09
17_45707983_T_C	rs61667602	17_45963741_G_A	rs56280951	0.989251	GCST006943	Feeling miserable	Mental or behavioural disorder biomarker	PMID:29500382	Nagel M	376097	7.17	8e-13
17_45707983_T_C	rs61667602	17_45974222_C_G	rs117124984	0.989251	GCST007987	Daytime nap	Sleep measurement	PMID:30804565	Jansen PR	386577	NA	3e-13
17_45707983_T_C	rs61667602	17_45593574_A_G	rs2693353	0.928918	NEALE2_20127_raw	Neuroticism score	Mental or behavioural disorder biomarker	NA	UKB Neale v2	293006	0.099798	1.97e-23
17_45707983_T_C	rs61667602	17_45598096_G_T	rs1615553	0.71381	NEALE2_1707_1	Right-handed | handedness (chirality/laterality)	Nervous system	NA	UKB Neale v2	360913	0.051262	3.6e-09
17_45707983_T_C	rs61667602	17_45604405_C_T	rs549494279	0.824119	NEALE2_6159_1	Headache | pain type(s) experienced in last month	Uncategorised	NA	UKB Neale v2	360391	0.064851	8.13e-17
17_45707983_T_C	rs61667602	17_45733694_T_G	rs62054395	0.994629	GCST004604	Hematocrit	Hematological measurement	PMID:27863252	Astle WJ	173039	0.045159	1.95e-28
17_45707983_T_C	rs61667602	17_45988374_C_T	rs919462	0.989251	GCST006661	Male-pattern baldness	Uncategorised	PMID:28196072	Hagenaars SP	52874	-0.07785	2.15e-29
17_45707983_T_C	rs61667602	17_45988374_C_T	rs919462	0.989251	GCST005116	Male-pattern baldness	Integumentary system	PMID:29146897	Pirastu N	74679	0.168393	1e-26
17_45707983_T_C	rs61667602	17_45609815_CT_C	rs973104925	0.799265	NEALE2_1100	Drive faster than motorway speed limit	Uncategorised	NA	UKB Neale v2	327192	-0.01687	1.39e-13
17_45707983_T_C	rs61667602	17_45618793_A_T	rs675600	0.84197	GCST004620	Sum basophil neutrophil counts	Hematological measurement	PMID:27863252	Astle WJ	170143	0.030561	2.34e-11
17_45707983_T_C	rs61667602	17_46003698_A_G	rs8070723	0.989251	GCST000855	Parkinson's disease	Nervous system	PMID:21044948	Spencer CC	9903	NA	7e-12
17_45707983_T_C	rs61667602	17_46003698_A_G	rs8070723	0.989251	GCST008997	Waist-hip ratio	Anthropometric measurement	PMID:30239722	Pulit SL	381152	0.0162	4e-15
17_45707983_T_C	rs61667602	17_46003698_A_G	rs8070723	0.989251	GCST001116	Progressive supranuclear palsy	Uncategorised	PMID:21685912	Hoglinger GU	9012	NA	2e-118
17_45707983_T_C	rs61667602	17_45746994_T_C	rs7207400	0.779117	GCST006478	Worry	Mental or behavioural disorder biomarker	PMID:29942085	Nagel M	348219	0.02119	2e-15
17_45707983_T_C	rs61667602	17_45746994_T_C	rs7207400	0.779117	GCST007841	Height	Anthropometric measurement	PMID:30595370	Kichaev G	458000	NA	2e-30
17_45707983_T_C	rs61667602	17_45749271_G_A	rs12150672	0.993341	GCST004008	Red blood cell count	Hematological measurement	PMID:28017375	van Rooij FJA	88027	NA	4e-09
17_45707983_T_C	rs61667602	17_45628235_A_G	rs365825	0.994687	GCST003984	Parkinson's disease	Nervous system	PMID:27182965	Pickrell JK	334141	NA	4e-32
17_45707983_T_C	rs61667602	17_45637484_G_A	rs2942168	0.994629	GCST000959	Parkinson's disease	Nervous system	PMID:21292315	Nalls MA	33412	-0.23902	1e-28
17_45707983_T_C	rs61667602	17_46005162_A_T	rs62064667	0.989251	NEALE2_30290_raw	High light scatter reticulocyte percentage	Hematological measurement	NA	UKB Neale v2	344729	0.006951	1.19e-12
17_45707983_T_C	rs61667602	17_46006036_G_A	rs1991556	0.967977	NEALE2_20151_raw	Forced vital capacity (fvc), best measure	Pulmonary function measurement	NA	UKB Neale v2	272338	-0.03266	5.1e-48
17_45707983_T_C	rs61667602	17_46006036_G_A	rs1991556	0.967977	GCST008757	Alcohol consumption	Alcohol consumption measurement	PMID:31358974	Evangelou E	480842	-0.012	5e-23
17_45707983_T_C	rs61667602	17_46006036_G_A	rs1991556	0.967977	GCST006914	Sleep duration	Sleep measurement	PMID:30531941	Doherty A	91105	-0.0328	3e-09
17_45707983_T_C	rs61667602	17_45753572_G_C	rs17426174	0.994629	GCST005316	Intelligence (MTAG)	Biological process	PMID:29326435	Hill WD	248482	NA	6e-11
17_45707983_T_C	rs61667602	17_45759587_A_C	rs56214516	0.774134	GCST007924	Medication use (antithrombotic agents)	Drug use measurement	PMID:31015401	Wu Y	153639	0.049012	1e-08
17_45707983_T_C	rs61667602	17_46014622_T_C	rs62062271	0.92709	NEALE2_30010_raw	Red blood cell (erythrocyte) count	Hematological measurement	NA	UKB Neale v2	350475	0.019649	6.23e-87
17_45707983_T_C	rs61667602	17_46018101_T_C	rs58879558	0.938219	GCST007069	Red blood cell count	Hematological measurement	PMID:30595370	Kichaev G	445000	NA	3e-98
17_45707983_T_C	rs61667602	17_45767194_T_G	rs55657917	0.994629	GCST006951	Feeling hurt	Mental or behavioural disorder biomarker	PMID:29500382	Nagel M	372047	11.16	7e-29
17_45707983_T_C	rs61667602	17_45767194_T_G	rs55657917	0.994629	GCST006944	Experiencing mood swings	Mental or behavioural disorder biomarker	PMID:29500382	Nagel M	373733	9.23	3e-20
17_45707983_T_C	rs61667602	17_45767194_T_G	rs55657917	0.994629	GCST006099	Accelerometer-based physical activity measurement (average acceleration)	Physical activity measurement	PMID:29899525	Klimentidis YC	91084	0.3	5e-12
17_45707983_T_C	rs61667602	17_45767194_T_G	rs55657917	0.994629	GCST006912	Physical activity (overall physical activity time)	Physical activity measurement	PMID:30531941	Doherty A	91105	0.036815	8e-12
17_45707983_T_C	rs61667602	17_46019187_G_A	rs62062288	0.935956	GCST006716	Alcohol use disorder (total score)	Mental or behavioural disorder biomarker	PMID:30336701	Sanchez-Roige S	141932	-6.21	5e-10
17_45707983_T_C	rs61667602	17_46019187_G_A	rs62062288	0.935956	NEALE2_20414	Frequency of drinking alcohol	Biological process	NA	UKB Neale v2	117914	-0.037	3e-09
17_45707983_T_C	rs61667602	17_46019187_G_A	rs62062288	0.935956	GCST006718	Alcohol use disorder (consumption score)	Alcohol consumption measurement	PMID:30336701	Sanchez-Roige S	121604	-0.008	2e-09
17_45707983_T_C	rs61667602	17_46019187_G_A	rs62062288	0.935956	GCST006940	Neurociticism	Mental or behavioural disorder biomarker	PMID:29500382	Nagel M	380506	11.77	6e-32
17_45707983_T_C	rs61667602	17_46019187_G_A	rs62062288	0.935956	GCST007329	Automobile speeding propensity	Biological process	PMID:30643258	Karlsson Linner R	404291	-0.01935	1e-12
17_45707983_T_C	rs61667602	17_46019187_G_A	rs62062288	0.935956	GCST007323	Risk-taking tendency (4-domain principal component model)	Biological process	PMID:30643258	Karlsson Linner R	315894	-0.03517	1e-29
17_45707983_T_C	rs61667602	17_45771384_T_C	rs62055935	0.994629	GCST006948	Feeling nervous	Mental or behavioural disorder biomarker	PMID:29500382	Nagel M	373121	7.97	2e-15
17_45707983_T_C	rs61667602	17_45772206_AT_A	rs1243275519	0.989251	GCST003996	Monobrow	Hair morphology measurement	PMID:27182965	Pickrell JK	69284	NA	3e-32
17_45707983_T_C	rs61667602	17_46021601_G_A	rs17652520	0.97334	GCST007084	Neuroticism	Mental or behavioural disorder biomarker	PMID:30595370	Kichaev G	372000	NA	2e-27
17_45707983_T_C	rs61667602	17_46021601_G_A	rs17652520	0.97334	NEALE2_20003_2038460150	Paracetamol | treatment/medication code	Uncategorised	NA	UKB Neale v2	361141	0.059	2.25e-16
17_45707983_T_C	rs61667602	17_46021601_G_A	rs17652520	0.97334	NEALE2_6154_3	Paracetamol | medication for pain relief, constipation, heartburn	Uncategorised	NA	UKB Neale v2	357084	0.05573	1.79e-16
17_45707983_T_C	rs61667602	17_46021601_G_A	rs17652520	0.97334	GCST007938	Medication use (anilides)	Drug use measurement	PMID:31015401	Wu Y	179810	0.05571	8e-13
17_45707983_T_C	rs61667602	17_45773566_C_T	rs113518470	0.994629	GCST003998	Joint mobility (Beighton score)	Joint hypermobility measurement	PMID:27182965	Pickrell JK	64143	NA	6e-11
17_45707983_T_C	rs61667602	17_45776556_G_A	rs56303031	0.994629	GCST007066	Heel bone mineral density	Bone measurement	PMID:30595370	Kichaev G	446000	NA	6e-24
17_45707983_T_C	rs61667602	17_46049399_C_A	rs113434679	0.791477	GCST007709	General factor of neuroticism	Mental or behavioural disorder biomarker	PMID:30867560	Hill WD	270059	-0.01627	3e-21
17_45707983_T_C	rs61667602	17_46085231_C_A	rs8080583	0.958004	GCST005142	Cognitive ability	Biological process	PMID:29186694	Lam M	107207	NA	1e-08
17_45707983_T_C	rs61667602	17_45779273_C_G	rs62057061	0.994629	GCST006475	Depressed affect	Nervous system	PMID:29942085	Nagel M	357957	0.02689	2.37e-22
17_45707983_T_C	rs61667602	17_45780623_T_G	rs111433752	0.989291	GCST003447	Neuroticism	Mental or behavioural disorder biomarker	PMID:27067015	Smith DJ	106716	0.12	9e-12
17_45707983_T_C	rs61667602	17_46089398_C_CTTT	rs377351806	0.729094	NEALE2_1220	Daytime dozing / sleeping (narcolepsy)	Sleep measurement	NA	UKB Neale v2	359752	-0.00958	2.13e-10
17_45707983_T_C	rs61667602	17_46105866_C_G	rs879230457	0.989251	NEALE2_20015_raw	Sitting height	Anthropometric measurement	NA	UKB Neale v2	360066	-0.14079	7.31e-39
17_45707983_T_C	rs61667602	17_45794616_C_T	rs56319902	0.994629	GCST006442	Educational attainment (years of education)	Self reported educational attainment	PMID:30038396	Lee JJ	1131881	-0.0206	6e-33
17_45707983_T_C	rs61667602	17_45816350_C_T	rs8072451	0.995118	GCST002756_4	Subcortical brain region volumes [Intracranial volume, EA]	Brain measurement	PMID:25607358	Hibar DP	29582	NA	1e-08
17_45707983_T_C	rs61667602	17_45818666_C_T	rs62057107	0.994629	GCST006568	Highest math class taken (MTAG) [MTAG]	Biological process	PMID:30038396	Lee JJ	811539	-0.022	4e-28
17_45707983_T_C	rs61667602	17_45818666_C_T	rs62057107	0.994629	GCST006571	Educational attainment (MTAG) [MTAG]	Self reported educational attainment	PMID:30038396	Lee JJ	1131438	-0.0209	5e-38
17_45707983_T_C	rs61667602	17_46109891_A_G	rs9303525	0.778852	GCST001483	Intracranial volume	Brain measurement	PMID:22504418	Ikram MA	9927	-14.9	8e-15
17_45707983_T_C	rs61667602	17_46110126_A_G	rs17577094	0.989251	GCST002455	Parkinson's disease	Nervous system	PMID:24842889	Vacic V	6630	NA	8e-09
17_45707983_T_C	rs61667602	17_46112492_G_A	rs76640332	0.931993	GCST004632	Lymphocyte percentage of white cells	Hematological measurement	PMID:27863252	Astle WJ	171748	-0.03068	5.46e-13
17_45707983_T_C	rs61667602	17_45825175_A_G	rs4327090	0.80663	GCST006574	Highest math class taken	Biological process	PMID:30038396	Lee JJ	430445	-0.0186	1e-10
17_45707983_T_C	rs61667602	17_45829462_G_A	rs17689882	0.990714	GCST002756_4	Subcortical brain region volumes [Intracranial volume, EA]	Brain measurement	PMID:25607358	Hibar DP	29582	-13460.5	8e-09
17_45707983_T_C	rs61667602	17_46115202_C_T	rs4630591	0.824965	GCST006947	Feeling fed-up	Mental or behavioural disorder biomarker	PMID:29500382	Nagel M	374971	8.54	1e-17
17_45707983_T_C	rs61667602	17_45834077_T_C	rs1876829	0.994629	GCST008733	Waist-to-hip ratio adjusted for BMI	Anthropometric measurement	PMID:30575882	Lotta LA	660648	0.019	7e-17
17_45707983_T_C	rs61667602	17_45834077_T_C	rs1876829	0.994629	GCST008734	Waist-hip ratio	Anthropometric measurement	PMID:30575882	Lotta LA	663598	NA	5e-08
17_45707983_T_C	rs61667602	17_46115252_A_G	rs4606752	0.983907	GCST004611	High light scatter reticulocyte count	Hematological measurement	PMID:27863252	Astle WJ	170761	0.034705	1.77e-16
17_45707983_T_C	rs61667602	17_46115252_A_G	rs4606752	0.983907	GCST004622	Reticulocyte count	Hematological measurement	PMID:27863252	Astle WJ	170641	0.036083	1.21e-17
17_45707983_T_C	rs61667602	17_45841730_A_G	rs2106786	0.989291	GCST004601	Red blood cell count	Hematological measurement	PMID:27863252	Astle WJ	172952	0.053745	2.72e-36
17_45707983_T_C	rs61667602	17_45841739_C_T	rs2106785	0.989291	GCST006941	Irritable mood	Mental or behavioural disorder biomarker	PMID:29500382	Nagel M	366726	7.29	3e-13
17_45707983_T_C	rs61667602	17_45846288_G_C	rs12185233	0.983907	GCST008994	Waist-to-hip ratio adjusted for BMI	Anthropometric measurement	PMID:30239722	Pulit SL	379501	NA	2e-14
17_45707983_T_C	rs61667602	17_46115557_A_G	rs17577369	0.989251	GCST006979	Heel bone mineral density	Bone measurement	PMID:30598549	Morris JA	426824	-0.02354	2.5e-21
17_45707983_T_C	rs61667602	17_46133076_C_T	rs17577975	0.983907	NEALE2_20150_raw	Forced expiratory volume in 1-second (fev1), best measure	Pulmonary function measurement	NA	UKB Neale v2	272338	-0.02583	2.59e-45
17_45707983_T_C	rs61667602	17_46134845_C_CA	rs112421165	0.895887	NEALE2_30150	Eosinophill count	Hematological measurement	NA	UKB Neale v2	349856	-0.0221	1.6e-24
17_45707983_T_C	rs61667602	17_45846317_A_G	rs12185268	0.994629	GCST002970	Corticobasal degeneration	Uncategorised	PMID:26077951	Kouri N	2138	NA	1e-09
17_45707983_T_C	rs61667602	17_45846317_A_G	rs12185268	0.994629	GCST001126	Parkinson's disease	Nervous system	PMID:21738487	Do CB	33050	-0.26236	3e-14
17_45707983_T_C	rs61667602	17_46137699_T_TA	rs199737620	0.983907	NEALE2_1950	Sensitivity / hurt feelings	Mental or behavioural disorder biomarker	NA	UKB Neale v2	350821	0.063999	1.6e-25
17_45707983_T_C	rs61667602	17_46143803_CAAAAAAAAAA_C	NA	0.712199	NEALE2_20110_11	Parkinson's disease | illnesses of mother	Nervous system	NA	UKB Neale v2	330077	-0.13954	1.98e-10
17_45707983_T_C	rs61667602	17_45846853_T_C	rs12373124	0.994629	GCST001548	Male-pattern baldness	Integumentary system	PMID:22693459	Li R	12806	-0.28518	5e-10
17_45707983_T_C	rs61667602	17_45847931_C_T	rs17690703	0.824894	NEALE2_1558	Alcohol intake frequency.	Alcohol consumption measurement	NA	UKB Neale v2	360726	0.026927	4.34e-12
17_45707983_T_C	rs61667602	17_45847931_C_T	rs17690703	0.824894	GCST001974	Idiopathic pulmonary fibrosis	Respiratory system	PMID:24429156	Noth I	3341	-0.35767	6e-09
17_45707983_T_C	rs61667602	17_46150027_T_A	rs2696579	0.624974	GCST004602	Mean corpuscular volume	Hematological measurement	PMID:27863252	Astle WJ	172433	-0.02406	2.26e-09
17_45707983_T_C	rs61667602	17_46150027_T_A	rs2696579	0.624974	GCST004630	Mean corpuscular hemoglobin	Hematological measurement	PMID:27863252	Astle WJ	172332	-0.02512	4.89e-10
17_45707983_T_C	rs61667602	17_46150027_T_A	rs2696579	0.624974	NEALE2_20403	Amount of alcohol drunk on a typical drinking day	Biological process	NA	UKB Neale v2	108256	-0.02772	2.69e-08
17_45707983_T_C	rs61667602	17_45849924_G_A	rs17769552	0.947206	GCST005830	Hand grip strength	Anthropometric measurement	PMID:29691431	Tikkanen E	334825	-0.002	2e-08
17_45707983_T_C	rs61667602	17_45855423_C_T	rs10445365	0.814746	NEALE2_1538_0	No | major dietary changes in the last 5 years	Diet measurement	NA	UKB Neale v2	360294	-0.03514	3.83e-08
17_45707983_T_C	rs61667602	17_45855432_G_T	rs10445367	0.814746	NEALE2_30140_raw	Neutrophill count	Hematological measurement	NA	UKB Neale v2	349856	0.038591	1.39e-17
17_45707983_T_C	rs61667602	17_45862655_G_A	rs79412431	0.994629	GCST007430	Peak expiratory flow	Pulmonary function measurement	PMID:30804560	Shrine N	345265	-0.0239	6e-15
17_45707983_T_C	rs61667602	17_45887201_A_C	rs62055546	0.994629	GCST007328	Alcohol consumption (drinks per week)	Alcohol consumption measurement	PMID:30643258	Karlsson Linner R	414343	-0.02762	8e-25
17_49863303_C_T	rs77534576	17_49709799_C_T	rs78997619	0.765562	GCST009066	Mosaic loss of chromosome Y (Y chromosome dosage)	Genomic measurement	PMID:31624269	Terao C	95380	0.083	3e-21
19_10355447_C_T	rs11085727	19_10349293_G_A	rs35251378	0.985972	GCST003156	Systemic lupus erythematosus	Hematologic	PMID:26502338	Bentham J	14267	-0.23572	3.61e-13
19_10355447_C_T	rs11085727	19_10349293_G_A	rs35251378	0.985972	NEALE2_30180_raw	Lymphocyte percentage	Hematological measurement	NA	UKB Neale v2	349861	0.22677	1.06e-32
19_10355447_C_T	rs11085727	19_10349293_G_A	rs35251378	0.985972	GCST003155	Systemic lupus erythematosus	Hematologic	PMID:26502338	Bentham J	23210	-0.23572	3.61e-13
19_10355447_C_T	rs11085727	19_10351837_C_T	rs11085725	0.995319	GCST007278	Systemic seropositive rheumatic diseases (Systemic sclerosis or systemic lupus erythematosus or rheumatoid arthritis or idiopathic inflammatory myopathies)	Cardiovascular	PMID:30573655	Acosta-Herrera M	31382	NA	3e-10
19_10355447_C_T	rs11085727	19_10351837_C_T	rs11085725	0.995319	NEALE2_30120_raw	Lymphocyte count	Hematological measurement	NA	UKB Neale v2	349856	0.025689	3.42e-18
19_10355447_C_T	rs11085727	19_10355447_C_T	rs11085727	1	GCST004633	Neutrophil percentage of white cells	Hematological measurement	PMID:27863252	Astle WJ	171542	-0.02457	3.97e-10
19_10355447_C_T	rs11085727	19_10355447_C_T	rs11085727	1	GCST007932	Medication use (thyroid preparations)	Drug use measurement	PMID:31015401	Wu Y	305582	-0.08038	1e-15
19_10355447_C_T	rs11085727	19_10355447_C_T	rs11085727	1	GCST004632	Lymphocyte percentage of white cells	Hematological measurement	PMID:27863252	Astle WJ	171748	0.030103	1.6e-14
19_10355447_C_T	rs11085727	19_10364976_C_A	rs2304256	0.953859	GCST001191	Type 1 diabetes	Endocrine system	PMID:21829393	Plagnol V	19102	NA	1e-10
19_10355447_C_T	rs11085727	19_10364976_C_A	rs2304256	0.915866	GCST003622_3	Systemic lupus erythematosus [EA]	Hematologic	PMID:27399966	Morris DL	35844	NA	2e-12
19_10355447_C_T	rs11085727	19_10364976_C_A	rs2304256	0.953859	GCST005536	Type 1 diabetes	Endocrine system	PMID:25751624	Onengut-Gumuscu S	29652	-0.13903	3.62e-11
19_10355447_C_T	rs11085727	19_10364976_C_A	rs2304256	0.953859	GCST000539	Type 1 diabetes	Endocrine system	PMID:19966805	Wallace C	29835	-0.14842	4e-09
19_10355447_C_T	rs11085727	19_10364976_C_A	rs2304256	0.953859	GCST003129	Primary biliary cholangitis	Endocrine system	PMID:26394269	Cordell HJ	21216	-0.24143	1.05e-10
19_10355447_C_T	rs11085727	19_10366391_A_G	rs34725611	0.95849	GCST005581	Primary biliary cirrhosis	Endocrine system	PMID:22961000	Liu JZ	11375	-0.20494	4.24e-09
19_10355447_C_T	rs11085727	19_10366391_A_G	rs34725611	0.95849	GCST007400	Systemic lupus erythematosus	Hematologic	PMID:28714469	Langefeld CD	18264	NA	5e-23
19_10355447_C_T	rs11085727	19_10414505_G_A	rs35164067	0.608324	GCST003044	Crohn's disease [EA]	Immune system	PMID:26192919	Liu JZ	69268	-0.14337	3.19e-20
19_48867352_G_T	rs4801778	19_48867053_C_T	rs56104184	0.994027	GCST004619	Reticulocyte fraction of red cells	Hematological measurement	PMID:27863252	Astle WJ	170690	0.033364	4.06e-13
19_48867352_G_T	rs4801778	19_48867053_C_T	rs56104184	0.994027	GCST004622	Reticulocyte count	Hematological measurement	PMID:27863252	Astle WJ	170641	0.030019	6.92e-11
19_48867352_G_T	rs4801778	19_48867053_C_T	rs56104184	0.994027	GCST004622	Reticulocyte count	Hematological measurement	PMID:27863252	Astle WJ	170641	0.030019	6.92e-11
19_48867352_G_T	rs4801778	19_48867053_C_T	rs56104184	0.994027	GCST004611	High light scatter reticulocyte count	Hematological measurement	PMID:27863252	Astle WJ	170761	0.026887	4.85e-09
19_48867352_G_T	rs4801778	19_48867053_C_T	rs56104184	0.994027	GCST004611	High light scatter reticulocyte count	Hematological measurement	PMID:27863252	Astle WJ	170761	0.026887	4.85e-09
19_48867352_G_T	rs4801778	19_48867053_C_T	rs56104184	0.994027	GCST004612	High light scatter reticulocyte percentage of red cells	Hematological measurement	PMID:27863252	Astle WJ	170763	0.028662	4.41e-10
19_48867352_G_T	rs4801778	19_48867053_C_T	rs56104184	0.994027	GCST004612	High light scatter reticulocyte percentage of red cells	Hematological measurement	PMID:27863252	Astle WJ	170763	0.028662	4.41e-10
19_48867352_G_T	rs4801778	19_48867352_G_T	rs4801778	1	NEALE2_30300_raw	High light scatter reticulocyte count	Hematological measurement	NA	UKB Neale v2	344729	0.000232	1.66e-13
19_48867352_G_T	rs4801778	19_48867352_G_T	rs4801778	1	NEALE2_30300_raw	High light scatter reticulocyte count	Hematological measurement	NA	UKB Neale v2	344729	0.000232	1.66e-13
19_48867352_G_T	rs4801778	19_48879712_G_A	rs55706579	0.788514	NEALE2_47_raw	Hand grip strength (right)	Anthropometric measurement	NA	UKB Neale v2	359729	-0.12752	4.82e-08
19_48867352_G_T	rs4801778	19_48879712_G_A	rs55706579	0.788514	NEALE2_47_raw	Hand grip strength (right)	Anthropometric measurement	NA	UKB Neale v2	359729	-0.12752	4.82e-08

## Sheet: S7_heritability
Supplementary Table 7. SNP heritability estimated for three meta-analysis phenotypes. We used LD score regression (LDSC) to estimate SNP heritability from the European-only summary statistics and All ancestries summary statistics, for our three meta-analysis phenotypes. Heritability P-value was calculated from a two-sided z- distribution. All analyses were performed using European panel LD scores.
European-only meta-analysis with European panel LD scores
Analysis	h2_SNP	SE (h2_SNP)	Pval (h2_SNP)	LDSC intercept	SE (LDSC intercept)	Ratio	SE (ratio)	N_cases	N_controls
Critical illness vs. population controls	0.0013	0.0004	0.0012	1.0192	0.0075	0.2695	0.1052	7641	1632197
Hospitalized vs. population controls	0.0013	0.0003	1.468e-05	1.0213	0.0065	0.224	0.0681	18605	2490909
Reported infection vs. population controls	0.0013	0.0002	8.032e-11	1.0302	0.0065	0.3125	0.0674	97783	2295876
All ancestries meta-analysis with European panel LD scores
Analysis	h2_SNP	SE (h2_SNP)	Pval (h2_SNP)	LDSC intercept	SE (LDSC intercept)	Ratio	SE (ratio)	N_cases	N_controls
Critical illness vs. population controls	0.0016	0.0004	6.33e-05	1.0122	0.0075	0.0073	0.099	9376	1776645
Hospitalized vs. population controls	0.0013	0.0002	8.0321e-11	1.0248	0.0065	0.2314	0.0601	25027	2836272
Reported infection vs. population controls	0.0013	0.0002	8.032e-11	1.0397	0.0061	0.3405	0.0524	25584	2575347

## Sheet: S8_rg_results
Supplementary Table 8. Genetic correlation results between complex traits and COVID phenotypes (EUR only). Two-sided P-values were obtained using LD score regression and adjustments for multiple comparisons were made using FDR. Phenotypes surviving FDR are bolded.
COVID Phenotype	Trait	N (SNPs)	Rg	SE	Pval	FDR
COVID-19 Critical Illness	Diabetes	1145192	0.3	0.084	0.0003	0.003
COVID-19 Critical Illness	BMI	988133	0.26	0.087	0.002	0.016
COVID-19 Critical Illness	Cigarettes per day	1137696	0.16	0.064	0.015	0.06
COVID-19 Critical Illness	Ischemic stroke	1142654	0.31	0.13	0.016	0.061
COVID-19 Critical Illness	Lupus	1135223	0.27	0.11	0.019	0.069
COVID-19 Critical Illness	Red blood cell count	1143691	-0.14	0.063	0.024	0.083
COVID-19 Critical Illness	Height	1022449	0.096	0.044	0.03	0.094
COVID-19 Critical Illness	Rheumatoid arthritis	1137578	0.18	0.086	0.031	0.096
COVID-19 Critical Illness	CRP	1138703	0.22	0.11	0.038	0.105
COVID-19 Critical Illness	Idiopathic pulmonary fibrosis	1133806	0.42	0.2	0.038	0.105
COVID-19 Critical Illness	ADHD	1074086	0.18	0.088	0.038	0.105
COVID-19 Critical Illness	Amyotrophic lateral sclerosis	1143102	0.39	0.2	0.053	0.132
COVID-19 Critical Illness	Coronary artery disease	1143915	0.17	0.09	0.053	0.132
COVID-19 Critical Illness	Heart failure	1114518	0.22	0.12	0.067	0.158
COVID-19 Critical Illness	High-density lipoproteins	1005326	-0.12	0.066	0.081	0.182
COVID-19 Critical Illness	Risk tolerance	1142032	0.095	0.056	0.094	0.197
COVID-19 Critical Illness	Insomnia symptoms	1103015	0.14	0.085	0.106	0.22
COVID-19 Critical Illness	depression	1131405	0.1	0.064	0.12	0.236
COVID-19 Critical Illness	Schizophrenia	1145612	0.077	0.05	0.126	0.237
COVID-19 Critical Illness	Autism spectrum disorder	1125018	-0.12	0.092	0.195	0.348
COVID-19 Critical Illness	Smoking initiation	1123802	0.058	0.048	0.229	0.368
COVID-19 Critical Illness	eGFR	1134531	-0.05	0.046	0.274	0.416
COVID-19 Critical Illness	Alzheimer's disease	1145089	0.16	0.15	0.289	0.434
COVID-19 Critical Illness	Parkinsons disease	984725	0.13	0.14	0.342	0.488
COVID-19 Critical Illness	Triglycerides	1004345	0.048	0.053	0.364	0.512
COVID-19 Critical Illness	Multiple sclerosis	1140706	0.073	0.089	0.414	0.568
COVID-19 Critical Illness	Chronic kidney disease	1141753	0.08	0.097	0.412	0.568
COVID-19 Critical Illness	Bipolar disorder	596250	-0.051	0.068	0.455	0.618
COVID-19 Critical Illness	Total cholesterol	1005191	-0.044	0.06	0.461	0.618
COVID-19 Critical Illness	White blood cell count	1143691	-0.044	0.065	0.493	0.639
COVID-19 Critical Illness	25 hydroxyvitamin D	1096104	-0.021	0.049	0.666	0.793
COVID-19 Critical Illness	Platelet count	1143691	0.022	0.055	0.689	0.801
COVID-19 Critical Illness	Low-density lipoproteins	1004326	-0.02	0.068	0.768	0.85
COVID-19 Critical Illness	Asthma	1144392	0.02	0.067	0.761	0.85
COVID-19 Critical Illness	Diastolic blood pressure	1134321	0.013	0.047	0.779	0.854
COVID-19 Critical Illness	Systolic blood pressure	1132835	0.011	0.043	0.795	0.859
COVID-19 Critical Illness	Pulse pressure	1132855	0.0076	0.041	0.854	0.901
COVID-19 Critical Illness	Sleep duration	1145235	-0.0058	0.05	0.908	0.935
COVID-19 Hospitalization	BMI	1006795	0.29	0.047	6.72e-10	3.83e-08
COVID-19 Hospitalization	Diabetes	1166803	0.3	0.054	3.73e-08	1.06e-06
COVID-19 Hospitalization	Coronary artery disease	1165675	0.27	0.066	4.4e-05	0.000716
COVID-19 Hospitalization	Cigarettes per day	1159103	0.21	0.052	6.57e-05	0.000936
COVID-19 Hospitalization	ADHD	1094762	0.26	0.076	0.0006	0.005
COVID-19 Hospitalization	Smoking initiation	1144958	0.16	0.049	0.002	0.011
COVID-19 Hospitalization	CRP	1160480	0.21	0.069	0.002	0.015
COVID-19 Hospitalization	Heart failure	1136069	0.26	0.086	0.002	0.016
COVID-19 Hospitalization	Insomnia symptoms	1124448	0.2	0.069	0.004	0.022
COVID-19 Hospitalization	depression	1153406	0.15	0.054	0.004	0.023
COVID-19 Hospitalization	Ischemic stroke	1164449	0.24	0.085	0.004	0.023
COVID-19 Hospitalization	High-density lipoproteins	1023706	-0.12	0.046	0.012	0.051
COVID-19 Hospitalization	Rheumatoid arthritis	1159374	0.15	0.065	0.018	0.069
COVID-19 Hospitalization	Risk tolerance	1163684	0.11	0.049	0.024	0.083
COVID-19 Hospitalization	Idiopathic pulmonary fibrosis	1155376	0.31	0.15	0.033	0.098
COVID-19 Hospitalization	Triglycerides	1022709	0.083	0.041	0.043	0.112
COVID-19 Hospitalization	Total cholesterol	1023570	-0.084	0.046	0.072	0.168
COVID-19 Hospitalization	Lupus	1157042	0.18	0.1	0.083	0.182
COVID-19 Hospitalization	Red blood cell count	1165347	-0.085	0.054	0.112	0.225
COVID-19 Hospitalization	Low-density lipoproteins	1022696	-0.078	0.051	0.126	0.237
COVID-19 Hospitalization	Multiple sclerosis	1162472	0.11	0.074	0.127	0.237
COVID-19 Hospitalization	Asthma	1166099	0.069	0.051	0.18	0.326
COVID-19 Hospitalization	Height	1041578	0.042	0.035	0.231	0.368
COVID-19 Hospitalization	White blood cell count	1165347	0.064	0.053	0.226	0.368
COVID-19 Hospitalization	Platelet count	1165347	0.045	0.04	0.255	0.398
COVID-19 Hospitalization	Amyotrophic lateral sclerosis	1164844	0.17	0.16	0.303	0.449
COVID-19 Hospitalization	Schizophrenia	1167261	0.042	0.043	0.324	0.474
COVID-19 Hospitalization	eGFR	1156223	-0.033	0.035	0.342	0.488
COVID-19 Hospitalization	Autism spectrum disorder	1146862	-0.054	0.075	0.47	0.623
COVID-19 Hospitalization	Systolic blood pressure	1154659	0.023	0.035	0.505	0.647
COVID-19 Hospitalization	Bipolar disorder	606656	0.026	0.056	0.647	0.785
COVID-19 Hospitalization	Diastolic blood pressure	1156154	0.016	0.037	0.668	0.793
COVID-19 Hospitalization	Chronic kidney disease	1163465	0.033	0.079	0.676	0.795
COVID-19 Hospitalization	Alzheimer's disease	1166811	0.047	0.12	0.698	0.804
COVID-19 Hospitalization	Pulse pressure	1154683	0.011	0.035	0.751	0.85
COVID-19 Hospitalization	Parkinsons disease	1004270	0.028	0.11	0.798	0.859
COVID-19 Hospitalization	Sleep duration	1166840	-0.01	0.044	0.819	0.873
COVID-19 Hospitalization	25 hydroxyvitamin D	1117602	0.0018	0.037	0.962	0.964
SARS-CoV-2 reported infection	BMI	1012845	0.3	0.043	2.53e-12	2.88e-10
SARS-CoV-2 reported infection	Diabetes	1175723	0.26	0.043	1.34e-09	5.09e-08
SARS-CoV-2 reported infection	Risk tolerance	1172804	0.24	0.052	3.59e-06	8.19e-05
SARS-CoV-2 reported infection	25 hydroxyvitamin D	1125189	0.21	0.049	1.31e-05	0.000249
SARS-CoV-2 reported infection	Smoking initiation	1154018	0.18	0.046	7.99e-05	0.001
SARS-CoV-2 reported infection	Insomnia symptoms	1132580	0.24	0.062	0.0001	0.001
SARS-CoV-2 reported infection	ADHD	1100111	0.27	0.076	0.0003	0.003
SARS-CoV-2 reported infection	Coronary artery disease	1174351	0.19	0.055	0.0005	0.004
SARS-CoV-2 reported infection	Asthma	1174901	0.17	0.056	0.003	0.018
SARS-CoV-2 reported infection	CRP	1168487	0.17	0.062	0.007	0.035
SARS-CoV-2 reported infection	Heart failure	1143758	0.22	0.084	0.007	0.035
SARS-CoV-2 reported infection	Cigarettes per day	1168252	0.14	0.056	0.012	0.051
SARS-CoV-2 reported infection	Amyotrophic lateral sclerosis	1173488	0.34	0.14	0.013	0.056
SARS-CoV-2 reported infection	Rheumatoid arthritis	1167473	0.16	0.073	0.025	0.083
SARS-CoV-2 reported infection	Height	1047584	0.099	0.044	0.026	0.084
SARS-CoV-2 reported infection	High-density lipoproteins	1029213	-0.11	0.053	0.033	0.098
SARS-CoV-2 reported infection	eGFR	1164670	-0.098	0.048	0.041	0.109
SARS-CoV-2 reported infection	Triglycerides	1028181	0.082	0.043	0.056	0.137
SARS-CoV-2 reported infection	Red blood cell count	1174257	-0.085	0.048	0.078	0.177
SARS-CoV-2 reported infection	Chronic kidney disease	1171985	0.17	0.099	0.086	0.185
SARS-CoV-2 reported infection	Alzheimer's disease	1175601	0.23	0.14	0.112	0.225
SARS-CoV-2 reported infection	Systolic blood pressure	1162229	-0.055	0.038	0.153	0.282
SARS-CoV-2 reported infection	Diastolic blood pressure	1163846	-0.051	0.041	0.208	0.359
SARS-CoV-2 reported infection	depression	1161346	0.07	0.055	0.205	0.359
SARS-CoV-2 reported infection	Low-density lipoproteins	1028172	0.067	0.054	0.215	0.367
SARS-CoV-2 reported infection	Pulse pressure	1162255	-0.046	0.039	0.232	0.368
SARS-CoV-2 reported infection	Bipolar disorder	610685	-0.071	0.058	0.221	0.368
SARS-CoV-2 reported infection	Platelet count	1174257	-0.053	0.048	0.271	0.416
SARS-CoV-2 reported infection	Total cholesterol	1029070	0.034	0.049	0.491	0.639
SARS-CoV-2 reported infection	Multiple sclerosis	1170972	0.037	0.068	0.582	0.729
SARS-CoV-2 reported infection	Schizophrenia	1176056	-0.025	0.045	0.577	0.729
SARS-CoV-2 reported infection	Parkinsons disease	1011054	-0.044	0.084	0.602	0.745
SARS-CoV-2 reported infection	Idiopathic pulmonary fibrosis	1164458	0.069	0.14	0.608	0.745
SARS-CoV-2 reported infection	Autism spectrum disorder	1153746	-0.023	0.073	0.753	0.85
SARS-CoV-2 reported infection	White blood cell count	1174257	-0.0083	0.051	0.872	0.912
SARS-CoV-2 reported infection	Lupus	1164843	0.011	0.1	0.911	0.935
SARS-CoV-2 reported infection	Sleep duration	1175737	0.0019	0.042	0.964	0.964
SARS-CoV-2 reported infection	Ischemic stroke	1173012	-0.0038	0.085	0.964	0.964

## Sheet: S9_MR_results
Supplementary Table 9. Causal association of complex traits on COVID-19 phenotypes (EUR only). Two-sided P-values for the primary analysis were obtained using a fixed-effects inverse weighted analysis, with multiple comparisons adjusted for using FDR. Two-sided P-values for the sensitivity analyses were obtained using weighted median estimator (WME), weighted mode based estimator (WMBE), MR Egger…
							IVW			MR-Egger		WME		WMBE		MR-PRESSO Outlier corrected		MR Egger Intercept		MR-PRESSO Global
Outcome	Exposure	p-value Theshold	Number of SNPs	Number of outliers	F-statistic	I^2_GX	OR (95%CI)	Pval	FDR	OR (95%CI)	Pval	OR (95%CI)	Pval	OR (95%CI)	Pval	OR (95%CI)	Pval	Beta (SE)	Pval	RSSobs	Pval	robust
COVID-19 Critical Illness	BMI	5e-08	504	0	76.59	0.9	1.4 (1.3, 1.6)	1.1e-08	4.18e-07	1.4 (1, 2)	0.042	1.2 (1, 1.5)	0.051	1.3 (0.96, 1.8)	0.094			0.000122 (0.0028)	0.97	540.9	0.13068	TRUE
COVID-19 Critical Illness	Red blood cell count	5e-08	173	1	100.86	0.95	0.82 (0.75, 0.9)	2e-05	0.000342	0.69 (0.54, 0.88)	0.0028	0.78 (0.66, 0.93)	0.0066	0.79 (0.67, 0.95)	0.012	0.85 (0.77, 0.95)	0.0032	0.00748 (0.0047)	0.12	260.8	<1e-04	TRUE
COVID-19 Critical Illness	Diabetes	5e-08	197	2	76.28	0.93	1.1 (1, 1.1)	0.009	0.064	0.97 (0.86, 1.1)	0.67	1 (0.92, 1.1)	0.79	1 (0.91, 1.1)	0.76	1.1 (1, 1.1)	0.014	0.0071 (0.0043)	0.1	242.5	0.0145	FALSE
COVID-19 Critical Illness	Multiple sclerosis	5e-08	70	1	70.24	0.93	1 (1, 1.1)	0.012	0.076	1.1 (0.99, 1.1)	0.087	1 (0.99, 1.1)	0.089	1 (1, 1.1)	0.056	1 (1, 1.1)	0.062	-0.00394 (0.0059)	0.51	107.8	0.0043	FALSE
COVID-19 Critical Illness	Rheumatoid arthritis	5e-08	44	1	299.19	0.99	0.96 (0.92, 0.99)	0.015	0.09	0.92 (0.83, 1)	0.11	0.96 (0.91, 1)	0.21	0.95 (0.89, 1)	0.16	0.98 (0.94, 1)	0.27	0.00871 (0.0097)	0.38	116.2	<1e-04	FALSE
COVID-19 Critical Illness	eGFR	5e-08	195	0	74.62	0.9	0.39 (0.15, 1)	0.052	0.191	0.33 (0.026, 4.1)	0.39	0.41 (0.092, 1.8)	0.23	0.55 (0.043, 6.9)	0.64			0.000618 (0.0044)	0.89	226.9	0.063	FALSE
COVID-19 Critical Illness	Parkinsons disease	5e-08	19	1	57.92	0.82	1.1 (1, 1.1)	0.054	0.192	1.2 (0.92, 1.6)	0.2	1.1 (0.95, 1.2)	0.3	0.94 (0.78, 1.1)	0.5	1 (0.92, 1.1)	0.88	-0.0211 (0.023)	0.36	56.5	<1e-04	FALSE
COVID-19 Critical Illness	ADHD	5e-08	9	0	35.2	0	1.2 (0.99, 1.4)	0.06	0.195	1.4 (0.36, 5.1)	0.66	1.1 (0.86, 1.4)	0.42	1.5 (0.91, 2.5)	0.15			-0.0136 (0.061)	0.83	23.9	0.0267	FALSE
COVID-19 Critical Illness	Smoking initiation	5e-08	84	0	33.22	0.3	1.5 (0.95, 2.2)	0.086	0.272	0.46 (0.051, 4.2)	0.49	1.7 (0.87, 3.2)	0.12	2.1 (0.44, 10)	0.36			0.0135 (0.013)	0.3	92.8	0.2691	FALSE
COVID-19 Critical Illness	Cigarettes per day	5e-08	22	1	102.03	0.97	1.3 (0.96, 1.7)	0.091	0.273	1 (0.51, 2)	0.96	1.1 (0.74, 1.6)	0.68	1 (0.71, 1.5)	0.86	1.2 (0.87, 1.7)	0.27	0.0102 (0.012)	0.41	41.5	0.0268	FALSE
COVID-19 Critical Illness	Systolic blood pressure	5e-08	432	0	77.89	0.9	0.99 (0.99, 1)	0.1	0.278	1 (0.98, 1)	0.85	1 (0.99, 1)	0.89	1 (0.97, 1)	0.87			-0.00141 (0.0031)	0.65	486.9	0.03672	FALSE
COVID-19 Critical Illness	Height	5e-08	364	0	87.56	0.9	1.1 (0.98, 1.1)	0.12	0.318	1.1 (0.89, 1.4)	0.39	1 (0.91, 1.2)	0.69	0.92 (0.72, 1.2)	0.52			-0.00106 (0.0033)	0.75	381.9	0.2628	FALSE
COVID-19 Critical Illness	Asthma	5e-08	84	0	68.53	0.9	0.94 (0.86, 1)	0.14	0.347	1 (0.78, 1.3)	0.95	1 (0.88, 1.1)	1	1 (0.81, 1.2)	0.98			-0.00496 (0.0082)	0.54	124.8	0.0035	FALSE
COVID-19 Critical Illness	Chronic kidney disease	5e-08	22	0	62.26	0.85	1.1 (0.97, 1.2)	0.14	0.347	1.2 (0.91, 1.7)	0.2	1.1 (0.96, 1.3)	0.14	1.1 (0.94, 1.4)	0.2			-0.0108 (0.013)	0.42	12	0.9667	FALSE
COVID-19 Critical Illness	Alzheimer's disease	5e-08	19	0	194.6	0.99	0.96 (0.91, 1)	0.16	0.372	0.96 (0.88, 1)	0.31	0.96 (0.9, 1)	0.17	0.95 (0.89, 1)	0.2			0.00205 (0.0097)	0.84	24.2	0.2792	FALSE
COVID-19 Critical Illness	Ischemic stroke	5e-08	9	2	40.83	0	1.2 (0.94, 1.4)	0.18	0.41	0.31 (0.005, 20)	0.6	1 (0.73, 1.5)	0.86	0.89 (0.51, 1.6)	0.7	1.1 (0.76, 1.5)	0.68	0.099 (0.16)	0.55	63.8	<1e-04	FALSE
COVID-19 Critical Illness	Pulse pressure	5e-08	391	1	76.55	0.89	0.99 (0.98, 1)	0.19	0.417	0.99 (0.96, 1)	0.47	0.99 (0.98, 1)	0.49	0.98 (0.94, 1)	0.34	0.99 (0.98, 1)	0.16	0.000833 (0.0033)	0.8	452.2	0.01924	FALSE
COVID-19 Critical Illness	Triglycerides	5e-08	54	0	172.13	0.98	1.1 (0.96, 1.2)	0.19	0.417	0.96 (0.76, 1.2)	0.77	1.1 (0.89, 1.3)	0.47	1 (0.85, 1.2)	0.87			0.00724 (0.0061)	0.24	82.3	0.013	FALSE
COVID-19 Critical Illness	Idiopathic pulmonary fibrosis	5e-08	15	6	124.96	0.97	1 (0.99, 1.1)	0.21	0.435	0.87 (0.74, 1)	0.11	0.95 (0.9, 1)	0.097	0.92 (0.88, 0.97)	0.0043	1.1 (1, 1.1)	0.056	0.0739 (0.031)	0.034	259.7	<1e-04	FALSE
COVID-19 Critical Illness	Total cholesterol	5e-08	86	2	146.88	0.97	0.94 (0.86, 1)	0.21	0.435	0.91 (0.76, 1.1)	0.32	0.86 (0.74, 1)	0.057	0.91 (0.79, 1)	0.16	0.92 (0.84, 1)	0.1	0.00269 (0.0054)	0.62	137.3	0.0005	FALSE
COVID-19 Critical Illness	Sleep duration	5e-08	66	0	41.18	0.92	1.2 (0.88, 1.7)	0.22	0.448	1 (0.25, 4.3)	0.96	1 (0.61, 1.7)	0.93	0.92 (0.38, 2.2)	0.85			0.00307 (0.012)	0.8	83.7	0.0858	FALSE
COVID-19 Critical Illness	High-density lipoproteins	5e-08	87	0	127.83	0.97	0.94 (0.85, 1)	0.24	0.449	0.94 (0.8, 1.1)	0.5	0.98 (0.84, 1.1)	0.76	0.95 (0.82, 1.1)	0.5			5.67e-05 (0.0043)	0.99	97	0.2561	FALSE
COVID-19 Critical Illness	Diastolic blood pressure	5e-08	447	4	82.8	0.91	0.99 (0.98, 1)	0.3	0.534	0.98 (0.95, 1)	0.33	1 (0.98, 1)	0.64	0.99 (0.95, 1)	0.82	1 (0.98, 1)	0.48	0.0022 (0.0033)	0.5	619.5	<4e-05	FALSE
COVID-19 Critical Illness	25 hydroxyvitamin D	5e-08	108	1	142.03	0.98	1.1 (0.91, 1.3)	0.38	0.619	1.2 (0.84, 1.7)	0.33	1.2 (0.86, 1.6)	0.32	1.1 (0.85, 1.5)	0.4	1.1 (0.92, 1.3)	0.27	-0.00333 (0.0049)	0.5	161	0.0013	FALSE
COVID-19 Critical Illness	White blood cell count	5e-08	161	2	78.35	0.91	0.96 (0.87, 1.1)	0.43	0.681	0.67 (0.5, 0.89)	0.0076	0.96 (0.81, 1.1)	0.68	1 (0.59, 1.8)	0.94	1.1 (0.93, 1.2)	0.42	0.0143 (0.0053)	0.008	266	<1e-04	FALSE
COVID-19 Critical Illness	Insomnia symptoms	5e-08	13	0	41.2	0.02	1.1 (0.81, 1.6)	0.45	0.703	0.54 (0.15, 2)	0.37	1.3 (0.79, 2.1)	0.31	1.5 (0.6, 3.6)	0.41			0.0288 (0.024)	0.26	18.1	0.2345	FALSE
COVID-19 Critical Illness	Lupus	5e-08	42	2	111.76	0.93	0.99 (0.97, 1)	0.54	0.751	1 (0.92, 1.1)	0.95	1 (0.97, 1)	0.92	1 (0.96, 1)	0.92	1 (0.97, 1)	0.77	-0.00189 (0.015)	0.9	115	<1e-04	FALSE
COVID-19 Critical Illness	depression	5e-08	14	0	38.1	0	0.61 (0.14, 2.7)	0.52	0.751	0.29 (2.9e-05, 2900)	0.8	1.1 (0.14, 8.6)	0.94	1.3 (0.046, 36)	0.88			0.00641 (0.04)	0.88	23.9	0.0889	FALSE
COVID-19 Critical Illness	Bipolar disorder	5e-08	12	0	33.6	0	0.96 (0.82, 1.1)	0.55	0.755	1.5 (0.59, 3.7)	0.42	0.97 (0.8, 1.2)	0.72	0.82 (0.59, 1.1)	0.26			-0.0409 (0.043)	0.36	6.2	0.9229	FALSE
COVID-19 Critical Illness	CRP	5e-08	46	1	175.77	0.98	1 (0.92, 1.2)	0.58	0.769	0.94 (0.73, 1.2)	0.65	0.98 (0.82, 1.2)	0.82	0.97 (0.84, 1.1)	0.75	1 (0.89, 1.1)	0.95	0.00761 (0.0083)	0.37	101.3	<1e-04	FALSE
COVID-19 Critical Illness	Risk tolerance	5e-08	26	1	37.47	0.46	0.84 (0.46, 1.5)	0.58	0.769	0.071 (0.0025, 2)	0.14	1.1 (0.41, 2.7)	0.91	1.2 (0.31, 4.4)	0.82	1.1 (0.54, 2.2)	0.81	0.0362 (0.024)	0.15	47.6	0.0135	FALSE
COVID-19 Critical Illness	Low-density lipoproteins	5e-08	78	2	171.55	0.98	0.98 (0.9, 1.1)	0.62	0.785	0.94 (0.79, 1.1)	0.48	0.94 (0.83, 1.1)	0.37	0.95 (0.84, 1.1)	0.37	0.96 (0.87, 1.1)	0.39	0.00363 (0.0057)	0.53	150	<1e-04	FALSE
COVID-19 Critical Illness	Coronary artery disease	5e-08	39	1	62.78	0.91	0.98 (0.9, 1.1)	0.63	0.789	0.95 (0.73, 1.2)	0.7	1 (0.9, 1.2)	0.76	1 (0.88, 1.2)	0.76	0.95 (0.87, 1)	0.26	0.0035 (0.013)	0.8	76.9	0.0004	FALSE
COVID-19 Critical Illness	Platelet count	5e-08	215	0	116.34	0.95	0.98 (0.91, 1.1)	0.67	0.804	1 (0.86, 1.2)	0.88	1 (0.89, 1.2)	0.75	1.1 (0.87, 1.3)	0.54			-0.00142 (0.0036)	0.69	238.1	0.1395	FALSE
COVID-19 Critical Illness	Schizophrenia	5e-08	79	0	43.37	0.22	1 (0.95, 1.1)	0.73	0.841	1.1 (0.8, 1.4)	0.64	1 (0.92, 1.1)	0.79	1 (0.82, 1.2)	0.91			-0.00478 (0.012)	0.69	108	0.0236	FALSE
COVID-19 Critical Illness	Autism spectrum disorder	5e-06	35	0	24.53	0	1 (0.92, 1.1)	0.78	0.88	1.2 (0.86, 1.6)	0.31	1.1 (0.94, 1.3)	0.25	1.2 (0.89, 1.6)	0.26			-0.0148 (0.015)	0.32	45.8	0.1312	FALSE
COVID-19 Critical Illness	Heart failure	5e-08	10	2	41.42	0.36	1 (0.81, 1.3)	0.79	0.883	0.82 (0.15, 4.3)	0.82	0.84 (0.57, 1.2)	0.38	0.75 (0.49, 1.2)	0.22	0.96 (0.64, 1.4)	0.84	0.0166 (0.057)	0.78	57.9	<1e-04	FALSE
COVID-19 Critical Illness	Amyotrophic lateral sclerosis	5e-08	6	0	59.36	0.82	1 (0.85, 1.2)	0.97	0.97	0.83 (0.5, 1.3)	0.49	0.97 (0.8, 1.2)	0.75	0.96 (0.76, 1.2)	0.73			0.0319 (0.039)	0.46	9.8	0.2575	FALSE
COVID-19 Hospitalization	BMI	5e-08	504	0	76.59	0.89	1.4 (1.3, 1.5)	8.6e-21	9.8e-19	1.4 (1.1, 1.7)	0.0062	1.4 (1.2, 1.6)	3.4e-07	1.3 (1, 1.7)	0.036			0.000839 (0.0018)	0.64	611.3	0.00096	TRUE
COVID-19 Hospitalization	Diabetes	5e-08	198	2	76.12	0.92	1.1 (1, 1.1)	0.00014	0.002	0.96 (0.88, 1)	0.36	1.1 (1, 1.1)	0.052	1.1 (0.97, 1.1)	0.21	1.1 (1, 1.1)	0.0014	0.00743 (0.003)	0.014	347	<1e-04	TRUE
COVID-19 Hospitalization	Smoking initiation	5e-08	84	0	33.22	0.17	1.6 (1.2, 2)	0.00068	0.008	0.7 (0.16, 3)	0.63	1.4 (0.94, 2)	0.097	1.2 (0.49, 3)	0.68			0.00943 (0.0085)	0.27	119.3	0.0113	FALSE
COVID-19 Hospitalization	Red blood cell count	5e-08	173	2	101.51	0.95	0.92 (0.87, 0.97)	0.0015	0.013	0.81 (0.7, 0.94)	0.0064	0.98 (0.88, 1.1)	0.67	0.94 (0.83, 1.1)	0.32	0.96 (0.9, 1)	0.17	0.00542 (0.003)	0.07	300.2	<1e-04	TRUE
COVID-19 Hospitalization	Parkinsons disease	5e-08	19	2	57.92	0.8	1.1 (1, 1.1)	0.0039	0.03	1.1 (0.9, 1.3)	0.35	1 (0.96, 1.1)	0.43	0.98 (0.9, 1.1)	0.56	1 (0.98, 1.1)	0.27	-0.00649 (0.017)	0.7	80.8	<1e-04	FALSE
COVID-19 Hospitalization	Multiple sclerosis	5e-08	70	0	70.24	0.93	1 (1, 1)	0.016	0.091	1 (0.99, 1.1)	0.24	1 (0.98, 1.1)	0.35	1 (0.98, 1)	0.52			0.000275 (0.0033)	0.93	89.7	0.0704	FALSE
COVID-19 Hospitalization	25 hydroxyvitamin D	5e-08	108	1	142.03	0.98	1.1 (1, 1.2)	0.017	0.092	1.2 (0.93, 1.4)	0.19	1.2 (1, 1.4)	0.033	1.1 (0.96, 1.3)	0.16	1.2 (1, 1.3)	0.01	-0.000656 (0.0031)	0.83	184.2	<1e-04	FALSE
COVID-19 Hospitalization	Cigarettes per day	5e-08	22	0	102.03	0.97	1.2 (1, 1.5)	0.028	0.128	1.2 (0.8, 1.8)	0.38	1.2 (0.95, 1.5)	0.12	1.2 (0.95, 1.5)	0.13			0.000432 (0.0071)	0.95	36.4	0.0529	FALSE
COVID-19 Hospitalization	Height	5e-08	364	0	87.56	0.9	1.1 (1, 1.1)	0.026	0.128	1.2 (1, 1.3)	0.035	1 (0.97, 1.1)	0.24	1 (0.85, 1.2)	0.92			-0.00309 (0.0021)	0.15	426.8	0.0126	FALSE
COVID-19 Hospitalization	CRP	5e-08	47	1	174.37	0.98	1.1 (1, 1.1)	0.032	0.134	0.97 (0.81, 1.1)	0.69	1 (0.93, 1.1)	0.71	1 (0.95, 1.1)	0.42	1.1 (0.98, 1.1)	0.16	0.00899 (0.0057)	0.12	140	<1e-04	FALSE
COVID-19 Hospitalization	Heart failure	5e-08	10	1	41.42	0.14	1.2 (1, 1.4)	0.031	0.134	0.88 (0.31, 2.5)	0.82	0.98 (0.8, 1.2)	0.86	0.93 (0.72, 1.2)	0.62	1 (0.87, 1.2)	0.95	0.0206 (0.036)	0.58	67.3	<1e-04	FALSE
COVID-19 Hospitalization	ADHD	5e-08	9	2	35.2	0	1.1 (1, 1.2)	0.057	0.195	1.2 (0.47, 3.1)	0.71	1 (0.86, 1.2)	0.93	0.93 (0.73, 1.2)	0.55	0.94 (0.86, 1)	0.25	-0.00827 (0.043)	0.85	34.2	0.0018	FALSE
COVID-19 Hospitalization	Ischemic stroke	5e-08	9	2	40.83	0	1.1 (0.99, 1.3)	0.06	0.195	1.1 (0.057, 22)	0.94	0.92 (0.76, 1.1)	0.39	0.93 (0.73, 1.2)	0.59	1 (0.85, 1.2)	0.82	0.000729 (0.12)	1	83.9	<1e-04	FALSE
COVID-19 Hospitalization	High-density lipoproteins	5e-08	87	0	127.83	0.97	0.95 (0.89, 1)	0.09	0.273	1 (0.92, 1.1)	0.73	1.1 (0.96, 1.2)	0.24	1 (0.94, 1.1)	0.49			-0.00436 (0.0026)	0.1	103	0.1531	FALSE
COVID-19 Hospitalization	eGFR	5e-08	195	0	74.62	0.9	0.63 (0.36, 1.1)	0.12	0.318	0.72 (0.15, 3.6)	0.69	0.5 (0.2, 1.3)	0.16	0.49 (0.12, 2.1)	0.34			-0.000494 (0.0028)	0.86	256.8	0.0021	FALSE
COVID-19 Hospitalization	Amyotrophic lateral sclerosis	5e-08	6	0	59.36	0.82	1.1 (0.97, 1.2)	0.16	0.372	1 (0.82, 1.3)	0.83	1 (0.93, 1.2)	0.47	1 (0.9, 1.2)	0.65			0.00719 (0.018)	0.71	4.4	0.7051	FALSE
COVID-19 Hospitalization	Bipolar disorder	5e-08	12	0	33.6	0	1.1 (0.98, 1.2)	0.16	0.372	1 (0.57, 1.7)	0.99	1.1 (0.92, 1.2)	0.44	1.1 (0.88, 1.3)	0.51			0.00634 (0.026)	0.81	11.1	0.5939	FALSE
COVID-19 Hospitalization	Rheumatoid arthritis	5e-08	44	1	299.19	0.99	0.99 (0.97, 1)	0.2	0.43	0.96 (0.9, 1)	0.17	1 (0.97, 1)	1	0.99 (0.96, 1)	0.45	1 (0.97, 1)	0.84	0.00704 (0.006)	0.25	126.1	<1e-04	FALSE
COVID-19 Hospitalization	Platelet count	5e-08	216	0	116.14	0.95	0.97 (0.93, 1)	0.23	0.449	0.96 (0.87, 1.1)	0.42	0.99 (0.91, 1.1)	0.73	0.98 (0.9, 1.1)	0.65			0.000683 (0.0022)	0.76	252.7	0.0523	FALSE
COVID-19 Hospitalization	White blood cell count	5e-08	161	2	79.23	0.91	0.96 (0.91, 1)	0.24	0.449	0.77 (0.64, 0.93)	0.0077	0.93 (0.84, 1)	0.2	0.83 (0.69, 1)	0.068	0.98 (0.91, 1.1)	0.54	0.00865 (0.0034)	0.011	292.8	<1e-04	FALSE
COVID-19 Hospitalization	Insomnia symptoms	5e-08	13	0	41.2	0.16	1.1 (0.93, 1.4)	0.23	0.449	0.54 (0.27, 1.1)	0.12	1.1 (0.78, 1.4)	0.73	0.81 (0.45, 1.5)	0.5			0.0291 (0.013)	0.054	22.6	0.1033	FALSE
COVID-19 Hospitalization	Asthma	5e-08	85	0	68.34	0.88	0.97 (0.92, 1)	0.24	0.449	1.1 (0.91, 1.3)	0.4	1 (0.93, 1.1)	0.77	1 (0.92, 1.1)	0.71			-0.0067 (0.005)	0.19	139.5	0.0003	FALSE
COVID-19 Hospitalization	Coronary artery disease	5e-08	39	1	62.78	0.91	1 (0.98, 1.1)	0.32	0.553	1 (0.85, 1.2)	0.94	1 (0.93, 1.1)	0.94	1 (0.93, 1.1)	0.87	1 (0.96, 1)	0.97	0.00198 (0.0086)	0.82	88	<1e-04	FALSE
COVID-19 Hospitalization	Chronic kidney disease	5e-08	22	0	62.26	0.86	1 (0.97, 1.1)	0.32	0.553	1.1 (0.89, 1.4)	0.38	1.1 (0.96, 1.2)	0.19	1.1 (0.95, 1.2)	0.25			-0.00602 (0.0094)	0.53	34.1	0.0805	FALSE
COVID-19 Hospitalization	Triglycerides	5e-08	54	2	172.13	0.98	1 (0.96, 1.1)	0.33	0.561	0.98 (0.85, 1.1)	0.84	1 (0.9, 1.2)	0.76	1 (0.91, 1.1)	0.75	1 (0.94, 1.1)	0.61	0.00323 (0.0037)	0.38	79.7	0.0208	FALSE
COVID-19 Hospitalization	Idiopathic pulmonary fibrosis	5e-08	15	6	124.96	0.97	1 (0.99, 1)	0.53	0.751	0.92 (0.84, 1)	0.1	0.96 (0.93, 0.99)	0.007	0.95 (0.93, 0.98)	0.0048	1 (1, 1.1)	0.098	0.0436 (0.019)	0.035	268.4	<1e-04	FALSE
COVID-19 Hospitalization	Sleep duration	5e-08	67	1	41.07	0.94	0.93 (0.76, 1.1)	0.49	0.751	0.95 (0.37, 2.4)	0.92	1.1 (0.84, 1.6)	0.39	1.2 (0.72, 2.1)	0.45	0.94 (0.74, 1.2)	0.59	-0.000421 (0.0081)	0.96	100.8	0.0068	FALSE
COVID-19 Hospitalization	Alzheimer's disease	5e-08	19	0	194.6	0.99	0.99 (0.96, 1)	0.54	0.751	0.99 (0.95, 1)	0.73	1 (0.97, 1)	0.85	1 (0.96, 1)	0.91			-0.000365 (0.0057)	0.95	27.4	0.2608	FALSE
COVID-19 Hospitalization	Risk tolerance	5e-08	26	0	37.47	0.35	0.88 (0.61, 1.3)	0.51	0.751	0.07 (0.0092, 0.53)	0.017	0.81 (0.44, 1.5)	0.51	0.81 (0.33, 1.9)	0.63			0.0368 (0.015)	0.019	53	0.005	FALSE
COVID-19 Hospitalization	depression	5e-08	14	1	38.1	0	0.78 (0.32, 1.9)	0.58	0.769	0.34 (0.00073, 160)	0.74	1.9 (0.5, 6.9)	0.35	2.9 (0.5, 17)	0.25	1.2 (0.45, 3.2)	0.72	0.00718 (0.027)	0.79	29	0.0277	FALSE
COVID-19 Hospitalization	Systolic blood pressure	5e-08	435	0	78.11	0.89	1 (1, 1)	0.59	0.773	1 (0.99, 1)	0.26	1 (0.99, 1)	0.73	1 (0.98, 1)	0.93			-0.00192 (0.0019)	0.31	520.2	0.00336	FALSE
COVID-19 Hospitalization	Total cholesterol	5e-08	86	1	146.88	0.97	0.99 (0.93, 1)	0.6	0.777	0.99 (0.89, 1.1)	0.92	1 (0.91, 1.1)	0.96	0.97 (0.89, 1.1)	0.55	0.96 (0.91, 1)	0.16	-0.000645 (0.0034)	0.85	146.3	0.0001	FALSE
COVID-19 Hospitalization	Lupus	5e-08	42	1	111.76	0.93	1 (0.98, 1)	0.61	0.781	1 (0.96, 1)	0.96	1 (0.98, 1)	0.64	1 (0.99, 1)	0.33	1 (0.99, 1)	0.82	-0.00101 (0.0078)	0.9	89.1	<1e-04	FALSE
COVID-19 Hospitalization	Schizophrenia	5e-08	79	0	43.37	0.14	1 (0.97, 1)	0.72	0.838	1 (0.83, 1.2)	0.99	0.98 (0.92, 1)	0.43	0.92 (0.81, 1.1)	0.27			0.000629 (0.0076)	0.93	126.3	0.0011	FALSE
COVID-19 Hospitalization	Autism spectrum disorder	5e-06	36	0	24.66	0	0.99 (0.94, 1.1)	0.84	0.912	1 (0.86, 1.2)	0.85	1 (0.92, 1.1)	0.99	1 (0.86, 1.2)	0.78			-0.00218 (0.0076)	0.78	29.3	0.8039	FALSE
COVID-19 Hospitalization	Diastolic blood pressure	5e-08	448	5	82.69	0.91	1 (0.99, 1)	0.87	0.918	1 (0.98, 1)	0.85	1 (0.99, 1)	0.75	1 (0.97, 1)	0.94	1 (0.99, 1)	0.52	0.000554 (0.002)	0.79	673.1	<4e-05	FALSE
COVID-19 Hospitalization	Low-density lipoproteins	5e-08	78	3	171.55	0.98	1 (0.95, 1.1)	0.89	0.922	1 (0.9, 1.1)	0.91	1 (0.94, 1.1)	0.73	1 (0.93, 1.1)	0.94	0.98 (0.93, 1)	0.4	-0.000204 (0.0035)	0.95	154.9	<1e-04	FALSE
COVID-19 Hospitalization	Pulse pressure	5e-08	392	0	76.59	0.89	1 (0.99, 1)	0.93	0.938	1 (0.98, 1)	0.81	1 (0.99, 1)	0.62	0.99 (0.96, 1)	0.41			0.000442 (0.002)	0.82	458.6	0.01128	FALSE
SARS-CoV-2 reported infection	BMI	5e-08	504	0	76.59	0.89	1.1 (1.1, 1.2)	1.9e-19	1.08e-17	1.1 (1, 1.2)	0.0022	1.1 (1.1, 1.2)	9.2e-08	1.1 (1, 1.2)	0.05			-3.92e-05 (0.00065)	0.95	621	0.00036	TRUE
SARS-CoV-2 reported infection	Red blood cell count	5e-08	173	2	102.23	0.95	0.96 (0.94, 0.97)	4.6e-06	0.000131	0.94 (0.88, 1)	0.056	0.98 (0.95, 1)	0.3	0.99 (0.95, 1)	0.65	0.98 (0.96, 1)	0.059	0.000909 (0.0013)	0.5	484	<1e-04	FALSE
SARS-CoV-2 reported infection	Ischemic stroke	5e-08	9	2	40.83	0	1.1 (1.1, 1.2)	6.2e-06	0.000141	1.2 (0.22, 6.8)	0.82	1 (0.95, 1.1)	0.57	1 (0.95, 1.1)	0.42	1 (0.98, 1.1)	0.36	-0.0078 (0.067)	0.91	222.7	<1e-04	FALSE
SARS-CoV-2 reported infection	Height	5e-08	365	0	87.45	0.89	1 (1, 1.1)	2.1e-05	0.000342	1.1 (1, 1.1)	0.03	1 (1, 1.1)	0.072	1 (0.97, 1.1)	0.44			-0.000658 (0.00079)	0.4	464	0.00032	TRUE
SARS-CoV-2 reported infection	Heart failure	5e-08	10	3	41.42	0	1.1 (1.1, 1.2)	6.8e-05	0.000969	1.1 (0.53, 2.1)	0.87	1 (0.94, 1.1)	0.69	1 (0.93, 1.2)	0.51	1 (0.97, 1.1)	0.32	0.00328 (0.024)	0.89	220	<1e-04	FALSE
SARS-CoV-2 reported infection	White blood cell count	5e-08	162	1	78.96	0.91	0.97 (0.94, 0.99)	0.0016	0.013	0.93 (0.87, 1)	0.085	0.98 (0.94, 1)	0.25	1 (0.92, 1.2)	0.58	0.98 (0.96, 1)	0.077	0.00127 (0.0014)	0.36	378.4	<1e-04	FALSE
SARS-CoV-2 reported infection	Diastolic blood pressure	5e-08	447	3	82.75	0.91	1 (0.99, 1)	0.0014	0.013	0.99 (0.99, 1)	0.16	1 (0.99, 1)	0.21	1 (0.99, 1)	0.55	1 (0.99, 1)	0.17	0.000374 (0.00078)	0.63	796.6	<4e-05	FALSE
SARS-CoV-2 reported infection	Diabetes	5e-08	197	1	76.33	0.92	1 (1, 1)	0.0016	0.013	0.97 (0.93, 1)	0.08	1 (0.98, 1)	0.71	1 (0.97, 1)	1	1 (1, 1)	0.048	0.00388 (0.0013)	0.004	533.3	<1e-04	TRUE
SARS-CoV-2 reported infection	Smoking initiation	5e-08	84	0	33.22	0.13	1.1 (1, 1.2)	0.012	0.076	0.94 (0.61, 1.5)	0.79	1.1 (0.96, 1.2)	0.16	1.1 (0.79, 1.5)	0.57			0.00205 (0.0025)	0.42	75.6	0.7629	FALSE
SARS-CoV-2 reported infection	Idiopathic pulmonary fibrosis	5e-08	15	2	124.96	0.97	1 (1, 1)	0.026	0.128	0.99 (0.97, 1)	0.45	1 (0.99, 1)	0.6	1 (0.99, 1)	0.96	1 (1, 1)	0.12	0.00771 (0.0042)	0.089	80.1	0.0006	FALSE
SARS-CoV-2 reported infection	CRP	5e-08	46	1	175.77	0.98	1 (1, 1.1)	0.027	0.128	0.96 (0.87, 1.1)	0.39	1 (0.96, 1)	0.82	1 (0.98, 1)	0.76	1 (0.99, 1)	0.39	0.00593 (0.0033)	0.076	364.3	<1e-04	FALSE
SARS-CoV-2 reported infection	Platelet count	5e-08	215	0	116.46	0.95	0.98 (0.97, 1)	0.033	0.134	1 (0.96, 1)	0.9	0.99 (0.97, 1)	0.57	0.99 (0.96, 1)	0.51			-0.000757 (8e-04)	0.35	264.4	0.0143	FALSE
SARS-CoV-2 reported infection	Lupus	5e-08	43	0	112.52	0.93	0.99 (0.99, 1)	0.04	0.157	1 (0.98, 1)	0.51	1 (0.99, 1)	0.33	1 (0.99, 1)	0.32			-0.000528 (0.002)	0.8	48.7	0.2983	FALSE
SARS-CoV-2 reported infection	Systolic blood pressure	5e-08	437	2	77.92	0.89	1 (1, 1)	0.045	0.171	1 (1, 1)	0.95	1 (1, 1)	0.18	1 (0.99, 1)	0.36	1 (1, 1)	0.17	-0.000569 (0.00066)	0.39	514.5	0.00604	FALSE
SARS-CoV-2 reported infection	depression	5e-08	14	0	38.1	0	0.77 (0.56, 1.1)	0.098	0.278	0.58 (0.12, 2.8)	0.51	0.87 (0.57, 1.3)	0.51	0.85 (0.41, 1.8)	0.67			0.00246 (0.0068)	0.72	12.7	0.6183	FALSE
SARS-CoV-2 reported infection	Risk tolerance	5e-08	26	0	37.47	0.28	1.1 (0.98, 1.3)	0.099	0.278	0.89 (0.47, 1.7)	0.73	1.1 (0.94, 1.4)	0.19	1.2 (0.86, 1.7)	0.28			0.00324 (0.0046)	0.49	34	0.1843	FALSE
SARS-CoV-2 reported infection	Insomnia symptoms	5e-08	13	0	41.2	0.24	1.1 (0.98, 1.1)	0.14	0.347	1 (0.81, 1.3)	0.89	1 (0.95, 1.1)	0.33	1 (0.9, 1.2)	0.62			0.00148 (0.0043)	0.74	5	0.9798	FALSE
SARS-CoV-2 reported infection	Triglycerides	5e-08	54	0	172.13	0.98	1 (0.99, 1)	0.28	0.515	0.99 (0.95, 1)	0.65	1 (0.97, 1.1)	0.48	1 (0.97, 1)	0.66			0.00151 (0.0011)	0.17	50.9	0.6299	FALSE
SARS-CoV-2 reported infection	Sleep duration	5e-08	66	0	41.18	0.92	0.96 (0.89, 1)	0.3	0.534	0.92 (0.67, 1.3)	0.61	0.98 (0.88, 1.1)	0.77	0.98 (0.82, 1.2)	0.86			0.000763 (0.0027)	0.78	84.8	0.0734	FALSE
SARS-CoV-2 reported infection	Pulse pressure	5e-08	394	0	76.38	0.89	1 (1, 1)	0.34	0.562	1 (0.99, 1)	0.92	1 (0.99, 1)	0.37	1 (0.99, 1)	0.9			-0.000191 (0.00068)	0.78	438.3	0.06544	FALSE
SARS-CoV-2 reported infection	Schizophrenia	5e-08	79	0	43.37	0.07	0.99 (0.98, 1)	0.34	0.562	1 (0.96, 1.1)	0.65	0.99 (0.97, 1)	0.52	1 (0.96, 1)	0.97			-0.00165 (0.0023)	0.48	93.5	0.1479	FALSE
SARS-CoV-2 reported infection	Total cholesterol	5e-08	86	2	146.88	0.97	1 (0.99, 1)	0.4	0.642	1 (0.94, 1.1)	0.97	0.99 (0.96, 1)	0.58	0.98 (0.96, 1)	0.27	1 (0.98, 1)	0.61	0.000692 (0.0017)	0.68	285.1	<1e-04	FALSE
SARS-CoV-2 reported infection	ADHD	5e-08	9	0	35.2	0	1 (0.98, 1)	0.53	0.751	0.99 (0.83, 1.2)	0.91	1 (0.98, 1.1)	0.21	1 (0.96, 1.2)	0.33			0.00201 (0.0081)	0.81	9.8	0.475	FALSE
SARS-CoV-2 reported infection	High-density lipoproteins	5e-08	87	0	127.83	0.97	0.99 (0.97, 1)	0.54	0.751	1 (0.96, 1)	0.95	0.99 (0.96, 1)	0.56	1 (0.97, 1)	0.87			-0.000499 (0.001)	0.63	111.4	0.0503	FALSE
SARS-CoV-2 reported infection	Chronic kidney disease	5e-08	22	0	62.26	0.86	0.99 (0.97, 1)	0.54	0.751	0.98 (0.92, 1)	0.5	0.99 (0.95, 1)	0.5	0.99 (0.95, 1)	0.65			0.00129 (0.0027)	0.63	19	0.6951	FALSE
SARS-CoV-2 reported infection	Parkinsons disease	5e-08	19	3	57.92	0.79	1 (0.98, 1)	0.67	0.804	1 (0.96, 1.1)	0.64	1 (0.98, 1)	0.77	1 (0.97, 1.1)	0.53	1 (0.98, 1)	0.71	-0.0031 (0.0047)	0.52	52.8	0.0003	FALSE
SARS-CoV-2 reported infection	Coronary artery disease	5e-08	39	1	62.78	0.91	1 (0.99, 1)	0.66	0.804	0.98 (0.89, 1.1)	0.72	0.98 (0.96, 1)	0.22	0.98 (0.95, 1)	0.18	0.99 (0.97, 1)	0.23	0.00246 (0.0051)	0.63	249.9	<1e-04	FALSE
SARS-CoV-2 reported infection	Low-density lipoproteins	5e-08	78	2	171.55	0.98	1 (0.99, 1)	0.67	0.804	1 (0.95, 1.1)	0.95	0.99 (0.96, 1)	0.39	0.98 (0.96, 1)	0.16	0.99 (0.97, 1)	0.34	0.000196 (0.0017)	0.91	293.8	<1e-04	FALSE
SARS-CoV-2 reported infection	25 hydroxyvitamin D	5e-08	108	1	142.03	0.98	0.99 (0.96, 1)	0.68	0.808	0.98 (0.89, 1.1)	0.62	1 (0.95, 1.1)	0.8	1 (0.95, 1)	0.88	1 (0.97, 1)	0.7	0.000662 (0.0015)	0.65	328.1	<1e-04	FALSE
SARS-CoV-2 reported infection	Bipolar disorder	5e-08	12	0	33.6	0	1 (0.98, 1)	0.69	0.811	1.1 (0.9, 1.3)	0.39	1 (0.96, 1)	0.86	1 (0.94, 1.1)	0.85			-0.00769 (0.0091)	0.42	7.9	0.8314	FALSE
SARS-CoV-2 reported infection	Multiple sclerosis	5e-08	71	0	73.15	0.93	1 (0.99, 1)	0.77	0.878	1 (0.98, 1)	0.46	1 (0.99, 1)	0.74	1 (0.99, 1)	0.53			0.00121 (0.0011)	0.27	79.6	0.2577	FALSE
SARS-CoV-2 reported infection	Autism spectrum disorder	5e-06	35	0	24.53	0	1 (0.98, 1)	0.8	0.885	0.99 (0.93, 1)	0.63	0.99 (0.96, 1)	0.37	0.97 (0.91, 1)	0.45			0.00117 (0.0028)	0.68	34.2	0.5492	FALSE
SARS-CoV-2 reported infection	Cigarettes per day	5e-08	22	0	102.03	0.97	1 (0.95, 1.1)	0.81	0.888	1 (0.88, 1.2)	0.91	0.99 (0.91, 1.1)	0.77	1 (0.91, 1.1)	0.96			-1.57e-05 (0.0023)	0.99	31.2	0.1494	FALSE
SARS-CoV-2 reported infection	eGFR	5e-08	195	2	74.62	0.9	0.98 (0.8, 1.2)	0.85	0.914	1.5 (0.82, 2.7)	0.19	1.2 (0.89, 1.7)	0.21	1.4 (0.88, 2.3)	0.14	0.98 (0.78, 1.2)	0.87	-0.00157 (0.001)	0.13	284.4	<1e-04	FALSE
SARS-CoV-2 reported infection	Rheumatoid arthritis	5e-08	44	0	299.19	0.99	1 (0.99, 1)	0.87	0.918	1 (0.99, 1)	0.52	1 (0.99, 1)	0.95	1 (1, 1)	0.19			-0.0012 (0.0013)	0.36	44.2	0.511	FALSE
SARS-CoV-2 reported infection	Amyotrophic lateral sclerosis	5e-08	6	0	59.36	0.81	1 (0.96, 1)	0.89	0.922	0.96 (0.87, 1.1)	0.52	0.98 (0.94, 1)	0.5	0.98 (0.93, 1)	0.47			0.00604 (0.0083)	0.51	11.3	0.2206	FALSE
SARS-CoV-2 reported infection	Alzheimer's disease	5e-08	19	0	194.6	0.99	1 (0.99, 1)	0.9	0.924	1 (0.98, 1)	0.53	1 (0.99, 1)	0.98	1 (0.99, 1)	0.95			0.00144 (0.0017)	0.41	16.7	0.6965	FALSE
SARS-CoV-2 reported infection	Asthma	5e-08	85	0	68.34	0.88	1 (0.98, 1)	0.93	0.938	1 (0.96, 1.1)	0.89	1 (0.97, 1)	0.93	1 (0.95, 1)	0.87			-0.000271 (0.0015)	0.86	93.6	0.2703	FALSE

## Sheet: S10_MVMR_results
Supplementary table 10a. Direct effects of BMI and type 2 diabetes on risk of SARS-CoV-2 phenotypes using Multivariable Mendelian Randomization
Exposure	Outcome	n snps	IVW*
BMI	COVID-19 Critical Illness	516	1.37 [1.19 - 1.58]; 1.041E-05
	COVID-19 Hospitalization	201	1.37 [1.26 - 1.51]; 2.71E-11
	SARS-CoV-2 reported infection	516	1.11 [ 1.07 - 1.15];1.62E-08
Type 2 Diabetes	COVID-19 Critical Illness	201	1.04 [0.97 - 1.11]; 0.230
	COVID-19 Hospitalization	516	1.03 [0.99 - 1.07]; 0.195
	SARS-CoV-2 reported infection	201	1.00 [0.99 - 1.02]; 0.323
* Values are odds ratio[confidence interval]; p-values from fixed effects models
Supplementary table 10b: Test for for weak instruments using Sanderson-Windmeijer conditional F-statistics in multivariable MR.
Exposure	Outcome	F-statistic
BMI	COVID-19 Critical Illness	35.42
Type 2 Diabetes		16.74
BMI	COVID-19 Hospitalization	35.42
Type 2 Diabetes		16.74
BMI	SARS-CoV-2 reported infection	35.42
Type 2 Diabetes		16.72
Supplementary table 10c: Test for horizontal pleiotropy using Sanderson-Windmeijer conditional Q-statistics in multivariable MR.
Exposure	Outcome	F-statistic	p-value
BMI	COVID-19 Critical Illness	704.79	0.002
Type 2 Diabetes
BMI	COVID-19 Hospitalization	837.716	2.93e-10
Type 2 Diabetes
BMI	SARS-CoV-2 reported infection	1030.85	2.17e-25
Type 2 Diabetes
Supplementary table 10d: Robust causal effect estimation using Sanderson-Windmeijer conditional F-statistics in multivariable MR.
Exposure	Outcome	F-statistic
BMI	COVID-19 Critical Illness	0.326
Type 2 Diabetes		0.031
BMI	COVID-19 Hospitalization	0.324
Type 2 Diabetes		0.025
BMI	SARS-CoV-2 reported infection	0.115
Type 2 Diabetes		0.005

[truncated: 1 more sheets: S11_competing_interests]
